# Supplementary material for: Watkins wheat landraces decode nitrogen-driven biomass trade-offs: GWAS exposes root-shoot dialectics and elite landraces for resilient agriculture
Source: Front Plant Sci. 2025 May 23;16:1603577. doi: 10.3389/fpls.2025.1603577 (PMC12142425; doi:10.3389/fpls.2025.1603577)
Supplement: Supplementary file 1 [file Table1.xlsx]

## Sheet: Table S1
2023PlotID	ID-China	Accession	Treatment	RL	SL	FSW	DSW	FRW	DRW	TBM	TDM	TMC	RSLR	FRSWR	DRSWR	FRBM	DRBM	WHCI	RPC	DMPE	FRBAE	DRBAE	DSBAE	GI	SWC	SMF	Growth Habbit	ContCode	Country	Region	Cluster By Treatment	Prin1 By Treatment	Prin2 By Treatment	Prin3 By Treatment	Prin4 By Treatment
23SZ50001	Fielder	Fielder	LN	52.9	39.95	2.51537	0.337154	0.920741	0.0884877	3.43611	0.425642	3.01047	1.32497	0.366046	0.262454	26.796	20.7892	87.6127	0.207892	0.123873	0.26796	0.0257523	0.0981209	17078	0.865962	1.26245	Winter	GBE	Britain	Europe	1	-0.898395	-0.774761	0.914799	0.0887565
23SZ50021	A0171	WATDE0001	LN	40.9	34.7	1.56	0.116	1.91	0.095	3.47	0.211	3.259	1.36023	1.22436	0.818966	55.0432	45.0237	93.9193	0.450237	0.0608069	0.550432	0.0273775	0.0334294	26935.1	0.925641	1.81897	Spring	IRQ	Iraq	Middle East	2	6.15546	-2.28159	-0.272418	0.573454
23SZ50059	A0536	WATDE0002	LN	54.1	42.7	2.075	0.229	4.18	0.305	6.255	0.534	5.721	1.30913	2.01446	1.33188	66.8265	57.1161	91.4628	0.571161	0.0853717	0.668265	0.048761	0.0366107	27959.3	0.889639	2.33188	Spring	AUS	Australia	Australia	2	10.4676	2.51479	2.0915	1.99062
23SZ50071	A0648	WATDE0003	LN	62.35	26.1	0.665	0.1135	0.585	0.0455	1.25	0.159	1.091	1.51341	0.879699	0.400881	46.8	28.6164	87.28	0.286164	0.1272	0.468	0.0364	0.0908	8104.95	0.829323	1.40088	Spring	AUS	Australia	Australia	4	1.36542	-3.67212	3.80258	-0.873064
23SZ50027	A0226	WATDE0004	LN	42.55	42.2	1.595	0.176	2.61	0.153	4.205	0.329	3.876	1.48578	1.63636	0.869318	62.069	46.5046	92.176	0.465046	0.0782402	0.62069	0.0363853	0.0418549	33818.2	0.889655	1.86932	Spring	IND	India	Asia	2	7.18394	-0.410002	0.889181	0.170529
23SZ50043	A0372	WATDE0006	LN	27.95	43.1	2.11	0.244	2.745	0.16	4.855	0.404	4.451	1.62645	1.30095	0.655738	56.5396	39.604	91.6787	0.39604	0.0832132	0.565396	0.0329557	0.0502575	36308.1	0.88436	1.65574	Winter	FRA	France	Europe	2	5.6246	0.432039	0.213639	-0.310119
23SZ50064	A0587	WATDE0008	LN	55.6	37.2	1.78	0.304	1.15	0.089	2.93	0.393	2.537	1.18817	0.646067	0.292763	39.2491	22.6463	86.587	0.226463	0.13413	0.392491	0.0303754	0.103754	12258.6	0.829213	1.29276	Spring	MAR	Morocco	North Africa	1	-0.198583	-1.00458	2.57752	-0.579564
23SZ50051	A0455	WATDE0011	LN	51.15	41.4	2.275	0.265	2.12	0.128	4.395	0.393	4.002	1.69807	0.931868	0.483019	48.2366	32.57	91.058	0.3257	0.0894198	0.482366	0.029124	0.0602958	32547.8	0.883516	1.48302	Spring	IND	India	Asia	1	3.52852	-0.162865	0.110012	-0.684937
23SZ50044	A0380	WATDE0012	LN	51.7	38.35	2.16	0.3695	1.885	0.119	4.045	0.4885	3.5565	0.977836	0.872685	0.322057	46.6007	24.3603	87.9234	0.243603	0.120766	0.466007	0.029419	0.0913473	11908.3	0.828935	1.32206	Winter	IND	India	Asia	1	0.816311	0.303875	2.08654	-0.789143
23SZ50076	A0687	WATDE0013	LN	41.75	50.5	6.5	1.112	4.71	0.382	11.21	1.494	9.716	0.776238	0.724615	0.343525	42.0161	25.5689	86.6726	0.255689	0.133274	0.420161	0.0340767	0.0991971	14853.6	0.828923	1.34353	Spring	ITA	Italy	Europe	3	1.2772	10.8469	0.528401	0.775972
23SZ50093	A0371	WATDE0014	LN	55.3	55.6	8.315	1.422	3.45	0.2795	11.765	1.7015	10.0635	1.09712	0.414913	0.196554	29.3243	16.4267	85.5376	0.164267	0.144624	0.293243	0.0237569	0.120867	23451.2	0.828984	1.19655	Winter	FRA	France	Europe	3	-1.70851	11.8715	-0.702585	0.169335
23SZ50028	A0234	WATDE0015	LN	59.9	48.45	3.435	0.5875	0.945	0.0765	4.38	0.664	3.716	1.04025	0.275109	0.130213	21.5753	11.5211	84.8402	0.115211	0.151598	0.215753	0.0174658	0.134132	16107.6	0.828967	1.13021	Spring	IND	India	Asia	4	-3.54787	1.44435	1.13605	-0.484054
23SZ50061	A0548	WATDE0018	LN	51.5	53	3.1	0.53	2.325	0.1885	5.425	0.7185	4.7065	0.811321	0.75	0.35566	42.8571	26.2352	86.7558	0.262352	0.132442	0.428571	0.0347465	0.0976959	17207.5	0.829032	1.35566	Spring	CHN	China	Asia	3	0.65434	2.97939	1.7102	0.302938
23SZ50067	A0606	WATDE0019	LN	61.2	47.6	1.325	0.102	2.12	0.172	3.445	0.274	3.171	1.18487	0.216106	0.102503	61.5385	62.7737	92.0464	0.627737	0.0795356	0.615385	0.0499274	0.0296081	33754	0.923019	2.68627	Spring	ESP	Spain	Europe	2	6.8363	-1.37757	0.605233	3.88804
23SZ50047	A0407	WATDE0020	LN	38.8	51.45	4.2	0.718	2.805	0.227	7.005	0.945	6.06	0.906706	0.667857	0.316156	40.0428	24.0212	86.5096	0.240212	0.134904	0.400428	0.0324054	0.102498	17791.5	0.829048	1.31616	Spring	GBR	United Kingdom	Europe	3	0.322886	5.10526	1.18539	0.319851
23SZ50081	A0769	WATDE0021	LN	32.25	33.95	2.8	0.479	2.565	0.208	5.365	0.687	4.678	1.5891	0.916071	0.434238	47.8099	30.2766	87.1948	0.302766	0.128052	0.478099	0.0387698	0.0892824	14303.6	0.828929	1.43424	Spring	ESP	Spain	Europe	3	2.51077	2.24556	2.66352	-0.255881
23SZ50046	A0401	WATDE0022	LN	45	36.15	3.36	0.575	3.37	0.273	6.73	0.848	5.882	0.828492	1.00298	0.474783	50.0743	32.1934	87.3997	0.321934	0.126003	0.500743	0.0405646	0.0854383	8592.59	0.828869	1.47478	Spring	POL	Poland	Europe	3	2.7924	4.21422	2.5697	0.528827
23SZ50092	A0136	WATDE0024	LN	50.95	43.95	3.385	0.579	1.32	0.107	4.705	0.686	4.019	0.85438	0.389956	0.184801	28.0553	15.5977	85.4198	0.155977	0.145802	0.280553	0.0227418	0.123061	11318.9	0.828951	1.1848	Spring	EGY	Egypt	North Africa	4	-2.43438	1.73924	1.51635	-0.140778
23SZ50069	A0623	WATDE0027	LN	65.95	49.4	6.41	1.096	2.93	0.237	9.34	1.333	8.007	1.15789	0.457098	0.216241	31.3704	17.7794	85.7281	0.177794	0.142719	0.313704	0.0253747	0.117345	19798.8	0.829017	1.21624	Spring	ESP	Spain	Europe	3	-1.30488	8.29587	0.329505	-0.147486
23SZ50060	A0541	WATDE0028	LN	36.3	43.7	1.365	0.2335	0.505	0.026	1.87	0.2595	1.6105	0.863844	0.369963	0.111349	27.0053	10.0193	86.123	0.100193	0.13877	0.270053	0.0139037	0.124866	11887.8	0.828938	1.11135	Spring	BUR	Burma	Asia	4	-3.25676	-2.36603	1.47748	-0.988945
23SZ50033	A0261	WATDE0031	LN	45.2	60.15	5.005	0.856	1.245	0.0635	6.25	0.9195	5.3305	0.679967	0.248751	0.0741822	19.92	6.90593	85.288	0.0690593	0.14712	0.1992	0.01016	0.13696	16722	0.828971	1.07418	Spring	IRN	Iran	Middle East	3	-4.7219	4.10736	-0.422249	-0.411331
23SZ50084	A0781	WATDE0032	LN	21.8	58.3	4.72	0.807	0.75	0.038	5.47	0.845	4.625	0.608919	0.158898	0.047088	13.7112	4.49704	84.5521	0.0449704	0.154479	0.137112	0.00694698	0.147532	13397.6	0.829025	1.04709	Spring	ESP	Spain	Europe	3	-5.69799	3.10243	-0.317796	-0.0737634
23SZ50019	A0155	WATDE0033	LN	57.2	50.1	2.535	0.4335	1.86	0.095	4.395	0.5285	3.8665	0.677645	0.733728	0.219146	42.3208	17.9754	87.975	0.179754	0.12025	0.423208	0.0216155	0.0986348	14144.6	0.828994	1.21915	Spring	IND	India	Asia	1	-0.783497	0.977068	0.994456	-1.01303
23SZ50023	A0189	WATDE0036	LN	33.95	48.3	1.585	0.271	0.875	0.0445	2.46	0.3155	2.1445	0.753623	0.55205	0.164207	35.5691	14.1046	87.1748	0.141046	0.128252	0.355691	0.0180894	0.110163	13708.3	0.829022	1.16421	Spring	ESP	Spain	Europe	4	-2.03902	-1.51315	1.25366	-0.922903
23SZ50082	A0776	WATDE0037	LN	65.6	22.4	1.405	0.2405	1.445	0.0735	2.85	0.314	2.536	1.06473	1.02847	0.305613	50.7018	23.4076	88.9825	0.234076	0.110175	0.507018	0.0257895	0.084386	4848.99	0.828826	1.30561	Spring	CYP	Cyprus	Europe	4	1.10914	-1.96596	2.72233	-1.70242
23SZ50034	A0262	WATDE0042	LN	53.4	39.95	3.395	0.5805	2.26	0.1155	5.655	0.696	4.959	1.23529	0.665685	0.198966	39.9646	16.5948	87.6923	0.165948	0.123077	0.399646	0.0204244	0.102653	16018.7	0.829013	1.19897	Spring	IRN	Iran	Middle East	3	-0.60234	2.29991	0.933769	-1.55191
23SZ50036	A0279	WATDE0044	LN	46.2	50.35	3.955	0.6765	2.01	0.1025	5.965	0.779	5.186	0.845084	0.508217	0.151515	33.6966	13.1579	86.9405	0.131579	0.130595	0.336966	0.0171836	0.113412	16404.8	0.828951	1.15152	Winter	GBR	United Kingdom	Europe	3	-2.10857	3.15747	0.28258	-0.957516
23SZ50037	A0295	WATDE0047	LN	47.2	49.5	5.57	0.952	2.5	0.128	8.07	1.08	6.99	1.2101	0.448833	0.134454	30.9789	11.8519	86.6171	0.118519	0.133829	0.309789	0.0158612	0.117968	22155.5	0.829084	1.13445	Spring	YUG	Yugoslavia	Europe	3	-2.20622	5.95193	-0.386277	-1.22148
23SZ50007	A0050	WATDE0049	LN	44.2	58.9	5.43	0.9285	2.13	0.1085	7.56	1.037	6.523	0.831919	0.392265	0.116855	28.1746	10.4629	86.2831	0.104629	0.137169	0.281746	0.0143519	0.122817	21040.4	0.829006	1.11686	Spring	YUG	Yugoslavia	Europe	3	-3.12221	5.64599	-0.645418	-0.719161
23SZ50070	A0628	WATDE0050	LN	62.65	56.65	3.3	0.5645	1.15	0.0585	4.45	0.623	3.827	0.769638	0.348485	0.103632	25.8427	9.39005	86	0.0939005	0.14	0.258427	0.0131461	0.126854	17642.4	0.828939	1.10363	Spring	ESP	Spain	Europe	4	-3.63601	1.48477	0.364315	-0.888697
23SZ50078	A0703	WATDE0052	LN	64.85	48.75	4.085	0.6985	2.345	0.1195	6.43	0.818	5.612	0.908718	0.574051	0.171081	36.4697	14.6088	87.2784	0.146088	0.127216	0.364697	0.0185848	0.108631	16976	0.829009	1.17108	Spring	PRT	Portugal	Europe	3	-1.52447	3.65776	0.372103	-1.2062
23SZ50066	A0597	WATDE0053	LN	55.2	52.2	2.02	0.3455	1.925	0.098	3.945	0.4435	3.5015	0.971264	0.95297	0.283647	48.7959	22.097	88.7579	0.22097	0.112421	0.487959	0.0248416	0.0875792	23541.4	0.82896	1.28365	Spring	PAL	Palestine	Middle East	1	0.70611	0.402237	1.03277	-1.39326
23SZ50017	A0147	WATDE0054	LN	29.95	47.1	1.615	0.138	0.74043	0.322	7.925	0.46	7.466	0.95966	0.466371	0.139153	9.34296	70	94.2082	0.7	0.0580442	0.0934296	0.0406309	0.0174132	36677.6	0.914551	3.33333	Spring	IND	India	Asia	2	6.90405	1.07897	-1.84547	8.47039
23SZ50018	A0149	WATDE0055	LN	37.55	43.2	1.36	0.16	1.245	0.098	2.605	0.258	2.347	1.23611	0.915441	0.6125	47.7927	37.9845	90.096	0.379845	0.0990403	0.477927	0.03762	0.0614203	23292.3	0.882353	1.6125	Spring	IND	India	Asia	2	3.52281	-2.00788	1.31134	0.843716
23SZ50030	A0247	WATDE0056	LN	43.6	43.95	2.755	0.471	1.1	0.076	3.855	0.547	3.308	0.937429	0.399274	0.161359	28.5344	13.894	85.8106	0.13894	0.141894	0.285344	0.0197147	0.122179	12761.2	0.829038	1.16136	Spring	IND	India	Asia	4	-2.55819	0.435829	1.40548	-0.553567
23SZ50008	A0062	WATDE0057	LN	70.3	64.9	4.46	0.763	3.67	0.253	8.13	1.016	7.114	0.711864	0.82287	0.331586	45.1415	24.9016	87.5031	0.249016	0.124969	0.451415	0.0311193	0.0938499	23992.9	0.828924	1.33159	Spring	CHN	China	Asia	3	0.954018	6.70997	0.368397	-0.0782513
23SZ50062	A0553	WATDE0058	LN	59	56.35	3.535	0.6045	1.225	0.0845	4.76	0.689	4.071	0.837622	0.346535	0.139785	25.7353	12.2642	85.5252	0.122642	0.144748	0.257353	0.0177521	0.126996	18374.8	0.828996	1.13978	Spring	CHN	China	Asia	4	-3.21747	2.08493	0.648398	-0.450708
23SZ50053	A0478	WATDE0059	LN	54.1	54.2	1.44	0.246	2.31	0.159	3.75	0.405	3.345	0.911439	0.440542	0.646341	61.6	39.2593	89.2	0.392593	0.108	0.616	0.0424	0.0656	24791.5	0.829167	1.64634	Winter	ROM	Romania	Europe	2	3.72898	0.260547	2.01073	0.65382
23SZ50040	A0356	WATDE0060	LN	44.2	51.2	3.17	0.542	3.22	0.222	6.39	0.764	5.626	0.847656	1.01577	0.409594	50.3912	29.0576	88.0438	0.290576	0.119562	0.503912	0.0347418	0.08482	18585.2	0.829022	1.40959	Spring	AFG	Afghanistan	Asia	3	2.19122	3.90471	1.43389	-0.0957374
23SZ50041	A0357	WATDE0061	LN	58.35	58.8	7.97	1.251	1.61048	0.298	4.28698	1.549	2.4955	0.751701	0.796738	0.238209	37.5667	19.2382	58.2113	0.192382	0.361327	0.375667	0.0695129	0.291814	7192.82	0.843036	1.23821	Spring	AFG	Afghanistan	Asia	3	-5.45067	9.57626	10.3266	3.00718
23SZ50038	A0301	WATDE0062	LN	49.4	44.4	4.21	0.661	2.295	0.386	6.505	1.047	5.458	1.31419	0.545131	0.583964	35.2806	36.8672	83.9047	0.368672	0.160953	0.352806	0.059339	0.101614	16096.2	0.842993	1.58396	Spring	AFG	Afghanistan	Asia	3	2.43122	5.50967	3.62646	3.06929
23SZ50014	A0113	WATDE0063	LN	56.4	36.85	2.505	0.294	3.005	0.1565	5.51	0.4505	5.0595	1.4152	1.1996	0.532313	54.5372	34.7392	91.824	0.347392	0.0817604	0.545372	0.0284029	0.0533575	23504.4	0.882635	1.53231	Spring	AFG	Afghanistan	Asia	2	4.48537	0.845772	0.240688	-0.807728
23SZ50025	A0206	WATDE0064	LN	23.85	35.1	1.865	0.1455	1.54	0.0595	3.405	0.205	3.2	0.796296	0.825737	0.408935	45.2276	29.0244	93.9794	0.290244	0.0602056	0.452276	0.0174743	0.0427313	16294.9	0.921984	1.40893	Spring	AFG	Afghanistan	Asia	2	2.38642	-2.49957	-1.36265	-0.031794
23SZ50052	A0473	WATDE0065	LN	54.2	31.65	1.695	0.1915	2.01	0.0975	3.705	0.289	3.416	1.63349	1.18584	0.509138	54.251	33.737	92.1997	0.33737	0.0780027	0.54251	0.0263158	0.0516869	20977.5	0.887021	1.50914	Winter	POL	Poland	Europe	2	4.1158	-1.57199	0.603357	-1.14658
23SZ50077	A0693	WATDE0066	LN	60.25	47.65	3.355	0.3495	2.22	0.1455	5.575	0.495	5.08	1.20042	0.661699	0.416309	39.8206	29.3939	91.1211	0.293939	0.0887892	0.398206	0.0260987	0.0626906	30697.2	0.895827	1.41631	Spring	POL	Poland	Europe	1	2.18316	1.25498	-1.02396	0.125869
23SZ50065	A0595	WATDE0067	LN	63.4	32.65	2.07	0.216	2.135	0.1425	4.205	0.3585	3.8465	1.37825	1.0314	0.659722	50.7729	39.749	91.4744	0.39749	0.0852556	0.507729	0.0338882	0.0513674	17233.5	0.895652	1.65972	Spring	MAR	Morocco	North Africa	2	4.64564	-0.783797	1.0029	0.412811
23SZ50039	A0307	WATDE0068	LN	43.4	39.6	3.055	0.3145	3.64	0.169	6.695	0.4835	6.2115	0.979798	1.19149	0.537361	54.3689	34.9535	92.7782	0.349535	0.0722181	0.543689	0.0252427	0.0469754	21275.6	0.897054	1.53736	Spring	AUS	Australia	Australia	2	4.58575	1.86821	-0.815116	-0.346665
23SZ50068	A0613	WATDE0069	LN	59.35	40.7	2.17	0.224	1.275	0.0925	3.445	0.3165	3.1285	1.09951	0.587558	0.412946	37.0102	29.2259	90.8128	0.292259	0.0918723	0.370102	0.0268505	0.0650218	19824.5	0.896774	1.41295	Spring	ESP	Spain	Europe	1	1.47743	-1.46714	-0.0179911	0.418302
23SZ50063	A0564	WATDE0071	LN	63.2	53.3	3.19	0.2785	1.13	0.0715	4.32	0.35	3.97	1.01313	0.354232	0.256732	26.1574	20.4286	91.8981	0.204286	0.0810185	0.261574	0.0165509	0.0644676	35525.2	0.912696	1.25673	Spring	GRC	Greece	Europe	1	-0.232279	-0.531063	-2.48072	0.0650837
23SZ50049	A0444	WATDE0072	LN	54	39.35	3.135	0.2945	1.335	0.061	4.47	0.3555	4.1145	1.28717	0.425837	0.207131	29.8658	17.1589	92.047	0.171589	0.0795302	0.298658	0.0136465	0.0658837	25060.6	0.906061	1.20713	Spring	GRC	Greece	Europe	1	-0.215912	-0.860824	-1.90216	-0.842429
23SZ50016	A0145	WATDE0073	LN	53.95	45.85	2.17	0.177	1.575	0.0795	3.745	0.2565	3.4885	1.11559	0.725806	0.449153	42.0561	30.9942	93.1509	0.309942	0.0684913	0.420561	0.0212283	0.047263	34241.2	0.918433	1.44915	Spring	GRC	Greece	Europe	2	2.65312	-1.5519	-1.62544	-0.0439065
23SZ50015	A0121	WATDE0074	LN	46.65	49	3.26	0.2385	1.85	0.113	5.11	0.3515	4.7585	1.10612	0.567485	0.473795	36.2035	32.1479	93.1213	0.321479	0.0687867	0.362035	0.0221135	0.0466732	38609.2	0.92684	1.47379	Spring	CHN	China	Asia	2	2.65375	-0.0243446	-2.46809	0.701524
23SZ50032	A0258	WATDE0075	LN	50.7	40.4	1.52	0.168	1.455	0.102	2.975	0.27	2.705	1.33911	0.957237	0.607143	48.9076	37.7778	90.9244	0.377778	0.0907563	0.489076	0.0342857	0.0564706	24082.5	0.889474	1.60714	Spring	IRN	Iran	Middle East	2	3.83152	-1.85437	0.947021	0.419435
23SZ50035	A0266	WATDE0076	LN	41.2	38.05	1.855	0.1315	1.115	0.1025	2.97	0.234	2.736	1.31406	0.601078	0.779468	37.5421	43.8034	92.1212	0.438034	0.0787879	0.375421	0.0345118	0.0442761	24147.1	0.929111	1.77947	Spring	IRN	Iran	Middle East	2	4.27774	-2.50085	-0.07824	2.25672
23SZ50022	A0176	WATDE0077	LN	35.5	38	1.035	0.0695	1.23	0.108	2.265	0.1775	2.0875	1.46184	1.18841	0.247203	54.3046	60.8451	92.1634	0.608451	0.0783664	0.543046	0.0476821	0.0306843	26936.3	0.93285	2.55396	Spring	PRT	Portugal	Europe	2	7.06474	-3.09628	1.17069	3.28561
23SZ50091	A0008	WATDE0078	LN	45.6	46.95	3.275	0.413	2.47	0.116	5.745	0.529	5.216	0.964856	0.754198	0.280872	42.9939	21.9282	90.792	0.219282	0.0920801	0.429939	0.0201915	0.0718886	23097.7	0.873893	1.28087	Spring	GRC	Greece	Europe	3	0.97834	1.55553	-0.895336	-0.853054
23SZ50072	A0650	WATDE0079	LN	63.5	44.3	3.255	0.261	1.42	0.0665	4.675	0.3275	4.3475	1.46163	0.436252	0.254789	30.3743	20.3053	92.9947	0.203053	0.0700535	0.303743	0.0142246	0.0558289	40946.2	0.919816	1.25479	Winter	BGR	Bulgaria	Europe	1	0.733461	-0.728211	-2.79516	-0.892031
23SZ50013	A0102	WATDE0080	LN	43	53.2	3.28	0.242	0.41	0.029	3.69	0.271	3.419	0.87218	0.125	0.119835	11.1111	10.7011	92.6558	0.107011	0.0734417	0.111111	0.00785908	0.0655827	33611.4	0.92622	1.11983	Spring	IRN	Iran	Middle East	4	-2.3961	-1.67422	-3.74324	0.227676
23SZ50055	A0490	WATDE0082	LN	55.55	32.2	1.51	0.113	1.45	0.102	2.96	0.215	2.745	1.68012	0.960265	0.902655	48.9865	47.4419	92.7365	0.474419	0.0726351	0.489865	0.0344595	0.0381757	23983.2	0.925166	1.90265	Spring	TUR	Turkey	Middle East	2	6.05028	-2.72677	0.599403	1.33498
23SZ50074	A0659	WATDE0083	LN	62.75	36.1	1.805	0.1465	0.605	0.0515	2.41	0.198	2.212	1.00554	0.33518	0.351536	25.1037	26.0101	91.7842	0.260101	0.0821577	0.251037	0.0213693	0.0607884	15950.2	0.918837	1.35154	Spring	CRT	Crete	Europe	4	0.254782	-3.27223	-0.711513	0.807809
23SZ50048	A0438	WATDE0084	LN	44.75	43.35	3.915	0.296	3.295	0.1535	7.21	0.4495	6.7605	1.188	0.841635	0.518581	45.7004	34.1491	93.7656	0.341491	0.062344	0.457004	0.0212899	0.0410541	35809.8	0.924393	1.51858	Winter	CHN	China	Asia	2	4.21463	1.93445	-2.60673	-0.0121392
23SZ50073	A0658	WATDE0085	LN	51.85	47.85	3.21	0.3845	3.17	0.149	6.38	0.5335	5.8465	1.23302	0.987539	0.387516	49.6865	27.9288	91.6379	0.279288	0.0836207	0.496865	0.0233542	0.0602665	33761.4	0.880218	1.38752	Winter	CHN	China	Asia	2	3.00934	2.17745	-1.09245	-1.11881
23SZ50054	A0479	WATDE0086	LN	50	47	2.615	0.2075	1.75	0.085	4.365	0.2925	4.0725	1.34468	0.669216	0.409639	40.0916	29.0598	93.299	0.290598	0.0670103	0.400916	0.0194731	0.0475372	44327.5	0.92065	1.40964	Spring	ROM	Romania	Europe	2	2.63361	-0.894482	-2.32453	-0.426019
23SZ50083	A0777	WATDE0087	LN	34.6	44.15	4.59	0.3805	3.735	0.1335	8.325	0.514	7.811	1.25934	0.813725	0.350854	44.8649	25.9728	93.8258	0.259728	0.0617417	0.448649	0.016036	0.0457057	39758.2	0.917102	1.35085	Spring	POL	Poland	Europe	2	3.1807	3.05227	-3.48788	-1.11258
23SZ50079	A0716	WATDE0090	LN	63.4	39.1	1.175	0.14	2.035	0.117	3.21	0.257	2.953	1.62148	1.73191	0.835714	63.3956	45.5253	91.9938	0.455253	0.0800623	0.633956	0.0364486	0.0436137	30962.6	0.880851	1.83571	Spring	ESP	Spain	Europe	2	6.87236	-1.59082	1.57599	-0.406225
23SZ50085	A0783	WATDE0091	LN	72.95	55.5	1.94	0.172	1.65	0.063	3.59	0.235	3.355	0.994595	0.850515	0.366279	45.961	26.8085	93.454	0.268085	0.0654596	0.45961	0.0175487	0.0479109	46801.4	0.91134	1.36628	Spring	ESP	Spain	Europe	2	2.31627	-1.38377	-2.21243	-1.05903
23SZ50075	A0667	WATDE0092	LN	73.2	41.4	1.43	0.11	1.51	0.103	2.94	0.213	2.727	1.47826	1.05594	0.936364	51.3605	48.3568	92.7551	0.483568	0.072449	0.513605	0.035034	0.037415	34971.9	0.923077	1.93636	Spring	GRC	Greece	Europe	2	6.31881	-2.36707	0.284841	1.26144
23SZ50011	A0093	WATDE0093	LN	61	54.65	5.125	0.3505	3.165	0.1475	8.29	0.498	7.792	1.086	0.617561	0.420827	38.1785	29.6185	93.9928	0.296185	0.0600724	0.381785	0.0177925	0.0422799	53992.8	0.93161	1.42083	Spring	IND	India	Asia	2	3.13844	3.24762	-4.36963	-0.0819564
23SZ50086	A0789	WATDE0094	LN	40.6	42.1	1.41	0.0915	1.58	0.057	2.99	0.1485	2.8415	1.56651	1.12057	0.622951	52.8428	38.3838	95.0334	0.383838	0.0496656	0.528428	0.0190635	0.030602	55903.8	0.935106	1.62295	Spring	CHN	China	Asia	2	5.38389	-2.79581	-2.12701	-0.808952
23SZ50002	A0004	WATDE0095	LN	47.2	49	3.94	0.301	1.74	0.069	5.68	0.37	5.31	1.27857	0.441624	0.229236	30.6338	18.6486	93.4859	0.186486	0.0651408	0.306338	0.0121479	0.052993	47126.3	0.923604	1.22924	Spring	CHN	China	Asia	1	0.672964	0.34412	-3.8197	-0.871491
23SZ50020	A0163	WATDE0096	LN	37.75	46.25	4.215	0.358	3.15	0.178	7.365	0.536	6.829	1.34811	0.747331	0.497207	42.7699	33.209	92.7223	0.33209	0.0727766	0.427699	0.0241684	0.0486083	39623.8	0.915065	1.49721	Spring	IRN	Iran	Middle East	2	3.83385	2.65928	-2.39331	0.193138
23SZ50087	A0791	WATDE0097	LN	75.7	37.8	2.535	0.287	1.765	0.1105	4.3	0.3975	3.9025	1.67989	0.696252	0.385017	41.0465	27.7987	90.7558	0.277987	0.0924419	0.410465	0.0256977	0.0667442	25965.5	0.886785	1.38502	Spring	IRN	Iran	Middle East	1	2.07317	-0.466864	0.0667676	-0.813047
23SZ50012	A0099	WATDE0098	LN	50.4	45.95	4.135	0.4295	3.365	0.1725	7.5	0.602	6.898	1.1284	0.813785	0.40163	44.8667	28.6545	91.9733	0.286545	0.0802667	0.448667	0.023	0.0572667	29682.4	0.896131	1.40163	Spring	IND	India	Asia	2	2.87248	3.14083	-1.74188	-0.386167
23SZ50042	A0369	WATDE0099	LN	52.15	46	4.065	0.424	1.02454	0.2215	9.195	0.6455	8.5495	1.36413	1.26199	0.522406	11.1423	34.3145	92.9799	0.343145	0.0702012	0.111423	0.0240892	0.046112	41117.5	0.895695	1.52241	Spring	CHN	China	Asia	2	2.92554	3.35981	-2.83889	1.85032
23SZ50031	A0255	WATDE0100	LN	44.3	45.2	1.94	0.187	1.13	0.102199	3.07	1.097	1.973	1.61947	0.582474	0.131709	36.8078	9.31622	64.2671	0.0931622	0.357329	0.368078	0.0332896	0.0609121	9259.37	0.903608	1.54652	Spring	IRN	Iran	Middle East	3	-2.86586	1.23517	6.3197	0.931723
23SZ50029	A0237	WATDE0101	LN	49	43.85	2.4	0.2805	0.46	0.0425	2.86	0.323	2.537	0.952109	0.191667	0.151515	16.0839	13.1579	88.7063	0.131579	0.112937	0.160839	0.0148601	0.0980769	16210.2	0.883125	1.15152	Spring	IND	India	Asia	4	-2.73587	-1.86181	-0.503924	0.144658
23SZ50045	A0385	WATDE0102	LN	57.2	35	1.445	0.352	1.03	0.0535	2.475	0.4055	2.0695	1.72143	0.712803	0.151989	41.6162	13.1936	83.6162	0.131936	0.163838	0.416162	0.0216162	0.142222	12870.9	0.756401	1.15199	Spring	IND	India	Asia	4	-1.90634	-0.923996	4.19751	-2.83135
23SZ50057	A0501	WATDE0103	LN	64.75	42.15	2.455	0.2855	1.065	0.068	3.52	0.3535	3.1665	1.53855	0.433809	0.238179	30.2557	19.2362	89.9574	0.192362	0.100426	0.302557	0.0193182	0.081108	27218.3	0.883707	1.23818	Winter	SUN	USSR	USSR	1	-0.261681	-1.21528	-0.456692	-0.864778
23SZ50058	A0526	WATDE0104	LN	46.4	30.65	1.045	0.1175	1.1	0.0555	2.145	0.173	1.972	2.06852	1.05263	0.47234	51.2821	32.0809	91.9347	0.320809	0.0806527	0.512821	0.0258741	0.0547786	24093.6	0.88756	1.47234	Spring	DZA	Algeria	North Africa	2	3.58426	-3.40101	0.857354	-1.42025
23SZ50003	A0007	WATDE0106	LN	55.9	29.3	1.275	0.111	2.05	0.101	3.325	0.212	3.113	1.62799	0.340841	0.135893	61.6541	47.6415	93.6241	0.476415	0.0637594	0.616541	0.0303759	0.0333835	21920.1	0.912941	1.90991	Spring	ETH	Ethiopia	North Africa	2	5.02837	-2.59884	0.0928203	0.422291
23SZ50005	A0036	WATDE0107	LN	62.7	36.1	1.365	0.177	0.63	0.0465	1.995	0.2235	1.7715	0.893352	0.461538	0.262712	31.5789	20.8054	88.797	0.208054	0.11203	0.315789	0.0233083	0.0887218	10392.1	0.87033	1.26271	Spring	SUN	USSR	USSR	4	-0.822018	-2.96298	1.16715	-0.120801
23SZ50056	A0495	WATDE0109	LN	45.3	46.55	2.19	0.233	0.58	0.054	2.77	0.287	2.483	1.40924	0.26484	0.23176	20.9386	18.8153	89.639	0.188153	0.10361	0.209386	0.0194946	0.0841155	29472.8	0.893607	1.23176	Winter	SUN	USSR	USSR	4	-1.03983	-2.02306	-0.841134	0.0286541
23SZ50090	A0110	WATDE0110	LN	75.45	30.3	1.095	0.1135	0.29	0.0345	1.385	0.148	1.237	1.14191	0.26484	0.303965	20.9386	23.3108	89.3141	0.233108	0.106859	0.209386	0.0249097	0.0819495	9810.85	0.896347	1.30396	Spring	SUN	USSR	USSR	4	-0.784975	-4.20649	0.961392	0.563353
23SZ50010	A0087	WATDE0111	LN	39.2	36.9	1.6	0.1295	0.26	0.0235	1.86	0.153	1.707	0.590786	0.1625	0.181467	13.9785	15.3595	91.7742	0.153595	0.0822581	0.139785	0.0126344	0.0696237	9779.22	0.919063	1.18147	Spring	FIN	Finland	Europe	4	-2.13251	-3.98674	-1.43357	0.813806
23SZ50088	A0104	WATDE0112	LN	66.85	40.4	1.475	0.1255	2.65	0.0885	4.125	0.214	3.911	1.80569	0.424746	0.705179	64.2424	41.3551	94.8121	0.413551	0.0518788	0.642424	0.0214545	0.0304242	56809	0.914915	1.70518	Spring	ITA	Italy	Europe	2	6.17274	-1.62921	-1.73262	-1.22478
23SZ50006	A0042	WATDE0113	LN	70.1	32.8	1.33	0.1055	0.97	0.081	2.3	0.1865	2.1135	1.2378	0.729323	0.767773	42.1739	43.4316	91.8913	0.434316	0.081087	0.421739	0.0352174	0.0458696	16422.9	0.920677	1.76777	Spring	SUN	USSR	USSR	2	4.22653	-3.33787	0.895919	1.69534
23SZ50004	A0029	WATDE0114	LN	39.5	47.75	2.155	0.2635	1.85	0.111	4.005	0.3745	3.6305	1.58534	0.858469	0.421252	46.1923	29.6395	90.6492	0.296395	0.0935081	0.461923	0.0277154	0.0657928	38656.3	0.877726	1.42125	Spring	SUN	USSR	USSR	1	2.73764	-0.306603	-0.215103	-0.736126
23SZ50089	A0108	WATDE0115	LN	35.95	45.05	3.96	0.5135	2.41	0.1635	6.37	0.677	5.693	1.48391	0.608586	0.318403	37.8336	24.1507	89.3721	0.241507	0.106279	0.378336	0.0256672	0.0806122	28336.5	0.870328	1.3184	Spring	TUN	Tunisia	North Africa	3	1.19304	2.75716	-0.497322	-0.357413
23SZ50024	A0191	WATDE0116	LN	36.4	45.35	1.565	0.1685	0.395	0.0305	1.96	0.199	1.761	0.792723	0.252396	0.181009	20.1531	15.3266	89.8469	0.153266	0.101531	0.201531	0.0155612	0.0859694	16057.5	0.892332	1.18101	Spring	TUN	Tunisia	North Africa	4	-2.09598	-3.11127	-0.658616	0.3007
23SZ50080	A0754	WATDE0117	LN	47.7	49.35	2.325	0.365	1.725	0.081	4.05	0.446	3.604	1.52888	0.741935	0.221918	42.5926	18.1614	88.9877	0.181614	0.110123	0.425926	0.02	0.0901235	33811.7	0.843011	1.22192	Spring	ITA	Italy	Europe	1	0.252286	0.211491	0.149686	-1.94264
23SZ50009	A0085	WATDE0118	LN	37.5	33.3	1.57	0.141	0.49	0.031	2.06	0.172	1.888	1.36937	0.312102	0.219858	23.7864	18.0233	91.6505	0.180233	0.0834951	0.237864	0.0150485	0.0684466	18186.4	0.910191	1.21986	Spring	CHN	China	Asia	4	-0.658696	-3.74799	-0.943531	-0.301913
23SZ50050	A0450	WATDE0119	LN	50.65	50.85	1.99	0.2075	0.615	0.0495	2.605	0.257	2.348	1.00197	0.309045	0.238554	23.6084	19.2607	90.1344	0.192607	0.0986564	0.236084	0.0190019	0.0796545	26260.9	0.895729	1.23855	Winter	HUN	Hungary	Europe	4	-1.09588	-2.16452	-0.987768	0.259438
23SZ50284	A0586	WATDE0120	LN	25.95	40.9	2.08	0.201	2.295	0.1125	4.375	0.3135	4.0615	1.35208	1.10337	0.559701	52.4571	35.8852	92.8343	0.358852	0.0716571	0.524571	0.0257143	0.0459429	31563.8	0.903365	1.5597	Spring	MAR	Morocco	North Africa	2	4.47475	-0.728668	-0.709045	-0.299376
23SZ50244	A0556	WATDE0121	LN	63.65	39.8	2.53	0.268	0.97	0.0865	3.5	0.3545	3.1455	1.8191	0.383399	0.322761	27.7143	24.4006	89.8714	0.244006	0.101286	0.277143	0.0247143	0.0765714	28449.4	0.894071	1.32276	Spring	CRT	Crete	Europe	1	0.55222	-1.32531	-0.237544	-0.201607
23SZ50131	A0534	WATDE0123	LN	91.65	44.95	1.425	0.1805	1.32	0.0905	2.745	0.271	2.474	1.38265	0.926316	0.501385	48.0874	33.3948	90.1275	0.333948	0.098725	0.480874	0.032969	0.0657559	28297.2	0.873333	1.50139	Spring	AUS	Australia	Australia	1	2.85301	-1.76259	1.2209	-0.466762
23SZ50148	A0535	WATDE0124	LN	55.8	44.3	2.105	0.225	1.305	0.0735	3.41	0.2985	3.1115	1.45372	0.619952	0.326667	38.2698	24.6231	91.2463	0.246231	0.0875367	0.382698	0.0215543	0.0659824	32591.1	0.893112	1.32667	Spring	AUS	Australia	Australia	1	1.28123	-1.48446	-0.750697	-0.759575
23SZ50191	A0602	WATDE0127	LN	53.75	39.4	1.59	0.1845	0.27	0.0255	1.86	0.21	1.65	1.16244	0.169811	0.138211	14.5161	12.1429	88.7097	0.121429	0.112903	0.145161	0.0137097	0.0991935	15982.9	0.883962	1.13821	Spring	PRT	Portugal	Europe	4	-2.78566	-3.27169	-0.128094	-0.231881
23SZ50126	A0575	WATDE0129	LN	78.25	47.5	2.755	0.3695	1.665	0.129	4.42	0.4985	3.9215	1.31263	0.604356	0.34912	37.6697	25.8776	88.7217	0.258776	0.112783	0.376697	0.0291855	0.0835973	26259.5	0.86588	1.34912	Spring	IND	India	Asia	1	0.88393	0.637162	0.586636	-0.254918
23SZ50246	A0772	WATDE0131	LN	44.65	45.95	2.505	0.212	1.885	0.101	4.39	0.313	4.077	1.29162	0.752495	0.476415	42.9385	32.2684	92.8702	0.322684	0.0712984	0.429385	0.0230068	0.0482916	38249.6	0.915369	1.47642	Spring	IND	India	Asia	2	3.15469	-0.723147	-1.66232	-0.0408822
23SZ50199	A0457	WATDE0133	LN	51.1	46.45	2.62	0.369	2.385	0.141	5.005	0.51	4.495	1.29602	0.910305	0.382114	47.6523	27.6471	89.8102	0.276471	0.101898	0.476523	0.0281718	0.0737263	27442	0.85916	1.38211	Spring	IND	India	Asia	3	2.216	1.17236	0.399291	-0.807659
23SZ50097	A0293	WATDE0136	LN	45.8	39	1.27	0.1655	0.995	0.0755	2.265	0.241	2.024	1.4	0.783465	0.456193	43.9294	31.3278	89.3598	0.313278	0.106402	0.439294	0.0333333	0.0730684	20012.8	0.869685	1.45619	Winter	YUG	Yugoslavia	Europe	2	2.07343	-2.45846	1.57376	-0.00774725
23SZ50175	A0458	WATDE0145	LN	39.8	35.45	1.71	0.222	2.005	0.132	3.715	0.354	3.361	1.69676	1.17251	0.594595	53.9704	37.2881	90.4711	0.372881	0.0952894	0.539704	0.0355316	0.0597577	22377.3	0.870175	1.59459	Spring	IND	India	Asia	2	4.49136	-0.86991	1.57105	-0.342172
23SZ50130	A0358	WATDE0149	LN	92.35	42.15	2.54	0.514	2.37	0.2245	4.91	0.7385	4.1715	1.91578	0.933071	0.43677	48.2688	30.3995	84.9593	0.303995	0.150407	0.482688	0.045723	0.104684	22629.3	0.797638	1.43677	Spring	AUS	Australia	Australia	3	2.25452	2.74767	4.06059	-0.862381
23SZ50142	A0532	WATDE0150	LN	82.15	35.95	0.865	0.3335	0.605	0.1415	1.47	0.475	0.995	1.38943	0.699422	0.424288	41.1565	29.7895	67.6871	0.297895	0.323129	0.411565	0.0962585	0.226871	5557.23	0.614451	1.42429	Spring	AUS	Australia	Australia	3	-1.87273	1.07101	13.9894	0.812212
23SZ50189	A0423	WATDE0152	LN	55.4	47	2.65	0.283	1.445	0.0715	4.095	0.3545	3.7405	1.30106	0.545283	0.25265	35.2869	20.1693	91.3431	0.201693	0.086569	0.352869	0.0174603	0.0691087	33199.5	0.893208	1.25265	Spring	AUS	Australia	Australia	1	0.42047	-0.688603	-1.43752	-0.935763
23SZ50135	A0359	WATDE0153	LN	69.15	46.1	2.255	0.4155	1.965	0.1935	4.22	0.609	3.611	1.70824	0.871397	0.465704	46.564	31.7734	85.5687	0.317734	0.144313	0.46564	0.0458531	0.0984597	25156.3	0.815743	1.4657	Spring	AUS	Australia	Australia	3	2.25897	1.62889	3.41507	-0.177061
23SZ50146	A0529	WATDE0154	LN	74.6	53	2.455	0.6995	1.97	0.3195	4.425	1.019	3.406	1.01509	0.802444	0.456755	44.5198	31.3543	76.9718	0.313543	0.230282	0.445198	0.0722034	0.158079	12382.2	0.715071	1.45675	Spring	AUS	Australia	Australia	3	0.192603	5.18277	8.30974	1.48389
23SZ50184	A0056	WATDE0156	LN	51.1	36.3	1.19	0.1525	0.355	0.031	1.545	0.1835	1.3615	1.1281	0.298319	0.203279	22.9773	16.8937	88.123	0.168937	0.11877	0.229773	0.0200647	0.0987055	12515.6	0.871849	1.20328	Spring	AUS	Australia	Australia	4	-1.8267	-3.52695	0.971902	-0.167426
23SZ50178	A0786	WATDE0157	LN	60.85	50.8	2.455	0.2535	1.65	0.118	4.105	0.3715	3.7335	1.32776	0.672098	0.465483	40.1949	31.7631	90.9501	0.317631	0.0904994	0.401949	0.0287454	0.061754	37861.7	0.896741	1.46548	Spring	AUS	Australia	Australia	1	2.48693	-0.292877	-0.681695	0.215675
23SZ50123	A0569	WATDE0158	LN	60.85	33	1.705	0.2205	1.29	0.1295	2.995	0.35	2.645	2.00303	0.756598	0.587302	43.0718	37	88.3139	0.37	0.116861	0.430718	0.0432387	0.0736227	18665.7	0.870674	1.5873	Spring	IND	India	Asia	2	3.35535	-1.48279	2.58172	0.456233
23SZ50303	A0333	WATDE0178	LN	55.9	44.15	2.04	0.221	0.715	0.0815	2.755	0.3025	2.4525	1.74292	0.35049	0.368778	25.9528	26.9421	89.02	0.269421	0.1098	0.259528	0.0295826	0.0802178	30941.1	0.891667	1.36878	Spring	ESP	Spain	Europe	1	0.589461	-1.88642	0.200322	0.421029
23SZ50194	A0619	WATDE0180	LN	61.6	50.25	2.155	0.2135	3.935	0.1625	6.09	0.376	5.714	1.3393	0.301705	0.761124	64.6141	43.2181	93.8259	0.432181	0.0617406	0.646141	0.0266831	0.0350575	54774.8	0.900928	1.76112	Spring	ESP	Spain	Europe	2	6.39569	1.16522	-1.81303	-0.297537
23SZ50188	A0620	WATDE0181	LN	35	40.4	1.825	0.178	2.435	0.1235	4.26	0.3015	3.9585	1.61757	1.33425	0.69382	57.1596	40.9619	92.9225	0.409619	0.0707746	0.571596	0.0289906	0.041784	37303.5	0.902466	1.69382	Spring	ESP	Spain	Europe	2	5.95162	-0.795502	-0.2636	-0.405525
23SZ50294	A0332	WATDE0188	LN	51.7	44	2.465	0.259	3.49	0.174	5.955	0.433	5.522	1.86136	1.41582	0.671815	58.6062	40.1848	92.7288	0.401848	0.072712	0.586062	0.0292191	0.0434929	49559.9	0.894929	1.67181	Spring	PRT	Portugal	Europe	2	6.60177	1.38178	-0.735319	-1.14225
23SZ50308	A0339	WATDE0190	LN	25.75	38.85	2.05	0.2615	1.36	0.1045	3.41	0.366	3.044	1.15959	0.663415	0.399618	39.8827	28.5519	89.2669	0.285519	0.107331	0.398827	0.0306452	0.0766862	16306.4	0.872439	1.39962	Spring	ESP	Spain	Europe	1	1.37521	-1.06053	0.967233	0.399882
23SZ50289	A0348	WATDE0194	LN	57.5	45.95	2.38	0.302	1.23	0.088	3.61	0.39	3.22	1.51578	0.516807	0.291391	34.072	22.5641	89.1967	0.225641	0.108033	0.34072	0.0243767	0.0836565	29624.4	0.873109	1.29139	Spring	ESP	Spain	Europe	1	0.329001	-0.672195	0.0588324	-0.592123
23SZ50096	A0483	WATDE0219	LN	64.4	49.25	2.01	0.2525	1.695	0.1065	3.705	0.359	3.346	1.32183	0.843284	0.421782	45.749	29.6657	90.3104	0.296657	0.0968961	0.45749	0.0287449	0.0681511	33088.8	0.874378	1.42178	Spring	ESP	Spain	Europe	1	2.30833	-0.529317	0.208796	-0.546263
23SZ50236	A0242	WATDE0221	LN	53.45	43.2	3.04	0.376	1.555	0.101	4.595	0.477	4.118	1.73495	0.511513	0.268617	33.8411	21.174	89.6192	0.21174	0.103808	0.338411	0.0219804	0.0818281	31190.5	0.876316	1.26862	Spring	IND	India	Asia	1	0.466178	0.302915	-0.444779	-0.9433
23SZ50263	A0174	WATDE0222	LN	58.55	49.5	2.565	0.3145	1.765	0.1075	4.33	0.422	3.908	1.45758	0.688109	0.341812	40.7621	25.4739	90.254	0.254739	0.0974596	0.407621	0.0248268	0.0726328	36645.2	0.877388	1.34181	Spring	POL	Poland	Europe	1	1.52338	0.149984	-0.489542	-0.791492
23SZ50268	A0306	WATDE0223	LN	23.65	49.45	2.44	0.306	1.535	0.1085	3.975	0.4145	3.5605	1.60667	0.629098	0.354575	38.6164	26.1761	89.5723	0.261761	0.104277	0.386164	0.0272956	0.0769811	37676.7	0.87459	1.35458	Spring	AUS	Australia	Australia	1	1.48159	-0.101139	-0.290545	-0.347095
23SZ50132	A0770	WATDE0224	LN	67.65	44.85	2.37	0.3365	1.435	0.087	3.805	0.4235	3.3815	1.51282	0.605485	0.258544	37.7135	20.5431	88.8699	0.205431	0.111301	0.377135	0.0228647	0.0884363	27340.9	0.858017	1.25854	/	AUS	Australia	Australia	1	0.168436	-0.311744	0.451897	-1.24076
23SZ50261	A0672	WATDE0227	LN	47.2	39.45	2.39	0.239	1.7	0.102	4.09	0.341	3.749	1.66793	0.711297	0.426778	41.5648	29.912	91.6626	0.29912	0.0833741	0.415648	0.0249389	0.0584352	31134.5	0.9	1.42678	Spring	IND	India	Asia	1	2.64564	-0.932817	-0.611588	-0.460519
23SZ50265	A0673	WATDE0228	LN	72.2	43.3	1.96	0.2035	1.555	0.084	3.515	0.2875	3.2275	1.40531	0.793367	0.412776	44.239	29.2174	91.8208	0.292174	0.0817923	0.44239	0.0238976	0.0578947	32213.4	0.896173	1.41278	Spring	IND	India	Asia	1	2.43708	-1.45642	-0.48449	-0.764824
23SZ50305	A0741	WATDE0247	LN	47.65	41.75	2.365	0.294	2.64	0.1685	5.005	0.4625	4.5425	1.71138	1.11628	0.573129	52.7473	36.4324	90.7592	0.364324	0.0924076	0.527473	0.0336663	0.0587413	32281.3	0.875687	1.57313	Spring	TUR	Turkey	Middle East	2	4.63335	0.809573	0.60561	-0.474055
23SZ50101	A0537	WATDE0257	LN	54.6	45.65	2.755	0.3055	1.4	0.081	4.155	0.3865	3.7685	1.09639	0.508167	0.265139	33.6943	20.9573	90.698	0.209573	0.0930205	0.336943	0.0194946	0.0735259	24562.2	0.889111	1.26514	Spring	AUS	Australia	Australia	1	0.0810886	-0.497611	-0.935123	-0.38715
23SZ50136	A0362	WATDE0258	LN	90.2	35.95	2.415	0.3245	0.855	0.0675	3.27	0.392	2.878	2.17663	0.354037	0.208012	26.1468	17.2194	88.0122	0.172194	0.119878	0.261468	0.0206422	0.0992355	23466.3	0.865631	1.20801	Spring	AUS	Australia	Australia	1	-0.863727	-1.30311	0.836069	-1.5171
23SZ50145	A0363	WATDE0259	LN	68.3	45.15	2.655	0.3145	1.12	0.0755	3.775	0.39	3.385	2.24031	0.421846	0.240064	29.6689	19.359	89.6689	0.19359	0.103311	0.296689	0.02	0.0833113	44205.5	0.881544	1.24006	Spring	AUS	Australia	Australia	1	0.303703	-0.717343	-0.779718	-1.58007
23SZ50141	A0364	WATDE0260	LN	42.85	54.85	3.645	0.5015	0.715	0.0705	4.36	0.572	3.788	1.50501	0.196159	0.140578	16.3991	12.3252	86.8807	0.123252	0.131193	0.163991	0.0161697	0.115023	34513.1	0.862414	1.14058	Spring	AUS	Australia	Australia	4	-2.7858	0.933751	-0.772843	-0.367585
23SZ50118	A0251	WATDE0262	LN	74.95	57.65	3.765	0.4545	1.565	0.1255	5.33	0.58	4.75	1.19428	0.415671	0.276128	29.3621	21.6379	89.1182	0.216379	0.108818	0.293621	0.023546	0.085272	36475.6	0.879283	1.27613	Spring	IND	India	Asia	1	-0.236464	1.82249	-1.10594	-0.015299
23SZ50119	A0360	WATDE0271	LN	72.15	55.8	3.545	0.401	0.93	0.0655	4.475	0.4665	4.0085	1.65502	0.262341	0.163342	20.7821	14.0407	89.5754	0.140407	0.104246	0.207821	0.0146369	0.0896089	49432.5	0.886883	1.16334	Spring	AUS	Australia	Australia	1	-1.402	0.386296	-2.10713	-1.04599
23SZ50151	A0361	WATDE0272	LN	82.15	48.5	2.38	0.301	0.44	0.036	2.82	0.337	2.483	1.88969	0.184874	0.119601	15.6028	10.6825	88.0496	0.106825	0.119504	0.156028	0.012766	0.106738	37195.8	0.873529	1.1196	Spring	AUS	Australia	Australia	1	-2.51578	-1.60572	-0.642794	-1.40871
23SZ50150	A0115	WATDE0275	LN	37.4	54.5	2.99	0.4055	0.58	0.0555	3.57	0.461	3.109	1.24128	0.19398	0.136868	16.2465	12.039	87.0868	0.12039	0.129132	0.162465	0.0155462	0.113585	28551.7	0.864381	1.13687	Spring	AUS	Australia	Australia	4	-3.01713	-0.180509	-0.581999	-0.135017
23SZ50239	A0530	WATDE0276	LN	66.5	48.1	2.04	0.272	0.31	0.033	2.35	0.305	2.045	0.482328	0.151961	0.121324	13.1915	10.8197	87.0213	0.108197	0.129787	0.131915	0.0140426	0.115745	8598.07	0.866667	1.12132	Spring	AUS	Australia	Australia	4	-4.04468	-2.01883	0.312622	0.40461
23SZ50241	A0528	WATDE0278	LN	37.5	53.45	2.745	0.2915	0.835	0.0675	3.58	0.359	3.221	0.926099	0.304189	0.231561	23.324	18.8022	89.9721	0.188022	0.100279	0.23324	0.0188547	0.0814246	26384.1	0.893807	1.23156	Spring	AUS	Australia	Australia	4	-1.21391	-0.872232	-1.36993	0.494123
23SZ50307	A0742	WATDE0280	LN	49.4	48.55	1.96	0.246	1.395	0.1045	3.355	0.3505	3.0045	1.4243	0.711735	0.424797	41.5797	29.8146	89.5529	0.298146	0.104471	0.415797	0.0311475	0.0733234	32135.6	0.87449	1.4248	Spring	TUR	Turkey	Middle East	1	1.95114	-0.842724	0.460826	-0.0720842
23SZ50262	A0480	WATDE0285	LN	17.85	53.95	2.95	0.3475	1.13	0.087	4.08	0.4345	3.6455	1.67192	0.383051	0.25036	27.6961	20.023	89.3505	0.20023	0.106495	0.276961	0.0213235	0.0851716	45695	0.882203	1.25036	Spring	ESP	Spain	Europe	1	-0.0890213	0.0506937	-1.40072	-0.364749
23SZ50251	A0583	WATDE0286	LN	43.65	56.3	3.085	0.3675	1.125	0.1105	4.21	0.478	3.732	1.40231	0.364668	0.30068	26.7221	23.1172	88.6461	0.231172	0.113539	0.267221	0.026247	0.0872922	39148.5	0.880875	1.30068	Spring	IRQ	Iraq	Middle East	1	-0.114722	0.504887	-0.780979	0.371724
23SZ50274	A0699	WATDE0290	LN	53.45	40.65	1.045	0.116	0.185	0.0205	1.23	0.1365	1.0935	1.6064	0.177033	0.176724	15.0407	15.0183	88.9024	0.150183	0.110976	0.150407	0.0166667	0.0943089	23919.2	0.888995	1.17672	Spring	PRT	Portugal	Europe	4	-1.97274	-4.04933	-0.0567318	-0.409334
23SZ50288	A0183	WATDE0292	LN	31.2	49	1.565	0.1805	0.605	0.0645	2.17	0.245	1.925	1.30714	0.386581	0.357341	27.8802	26.3265	88.7097	0.263265	0.112903	0.278802	0.0297235	0.0831797	27797.7	0.884665	1.35734	Spring	PRT	Portugal	Europe	4	0.172878	-2.35869	0.321012	0.788596
23SZ50293	A0005	WATDE0312	LN	20.5	52.15	2.955	0.3555	1.195	0.1165	4.15	0.472	3.678	1.30777	0.404399	0.327707	28.7952	24.6822	88.6265	0.246822	0.113735	0.287952	0.0280723	0.0856627	31271.2	0.879695	1.32771	Spring	CHN	China	Asia	1	0.170027	0.325297	-0.392648	0.742312
23SZ50167	A0549	WATDE0313	LN	54.2	49.35	2.93	0.347	0.695	0.0645	3.625	0.4115	3.2135	0.868288	0.237201	0.185879	19.1724	15.6744	88.6483	0.156744	0.113517	0.191724	0.0177931	0.0957241	18628.4	0.88157	1.18588	Spring	CHN	China	Asia	4	-2.29607	-0.659832	-0.649043	0.399586
23SZ50193	A0568	WATDE0317	LN	52.45	52.95	3.565	0.4355	1.59	0.137	5.155	0.5725	4.5825	1.55146	0.446003	0.314581	30.8438	23.9301	88.8943	0.239301	0.111057	0.308438	0.0265761	0.0844811	39167.6	0.87784	1.31458	Spring	IND	India	Asia	1	0.527442	1.58022	-0.740863	-0.0208066
23SZ50179	A0533	WATDE0318	LN	63.9	50.2	2.79	0.3635	0.72	0.0655	3.51	0.429	3.081	1.05478	0.258065	0.180193	20.5128	15.2681	87.7778	0.152681	0.122222	0.205128	0.018661	0.103561	21748	0.869713	1.18019	Spring	AUS	Australia	Australia	4	-2.33015	-0.51268	-0.154894	-0.0149235
23SZ50234	A0571	WATDE0319	LN	41.85	44.95	3.665	0.433	1.155	0.1015	4.82	0.5345	4.2855	2.01446	0.315143	0.234411	23.9627	18.9897	88.9108	0.189897	0.110892	0.239627	0.0210581	0.089834	36704.3	0.881855	1.23441	Spring	IND	India	Asia	1	-0.389569	0.704689	-0.943845	-0.569473
23SZ50152	A0175	WATDE0324	LN	79	47.6	3.98	0.5005	1.26	0.1115	5.24	0.612	4.628	1.43487	0.316583	0.222777	24.0458	18.219	88.3206	0.18219	0.116794	0.240458	0.0212786	0.0955153	27836	0.874246	1.22278	Spring	PRT	Portugal	Europe	1	-1.15812	1.52196	-0.53388	-0.275461
23SZ50166	A0671	WATDE0350	LN	60.3	52.8	1.84	0.234	0.44	0.0505	2.28	0.2845	1.9955	1.41288	0.23913	0.215812	19.2982	17.7504	87.5219	0.177504	0.124781	0.192982	0.0221491	0.102632	31566.4	0.872826	1.21581	Spring	IND	India	Asia	4	-1.7745	-1.95076	0.0853048	-0.0532142
23SZ50306	A0614	WATDE0354	LN	38.65	54.1	3.11	0.4325	1.59	0.1135	4.7	0.546	4.154	1.39741	0.511254	0.262428	33.8298	20.7875	88.383	0.207875	0.11617	0.338298	0.0241489	0.0920213	35206.6	0.860932	1.26243	Spring	ESP	Spain	Europe	1	-0.0705136	1.23657	-0.348898	-0.474607
23SZ50117	A0224	WATDE0363	LN	65.1	51.7	2.945	0.3855	0.38	0.053	3.325	0.4385	2.8865	1.0793	0.129032	0.137484	11.4286	12.0867	86.812	0.120867	0.13188	0.114286	0.0159398	0.11594	21874.9	0.8691	1.13748	Spring	IND	India	Asia	4	-3.52911	-0.595629	-0.236844	0.199935
23SZ50275	A0382	WATDE0365	LN	40.9	49.2	2.09	0.2485	0.695	0.057	2.785	0.3055	2.4795	2.29268	0.332536	0.229376	24.9551	18.6579	89.0305	0.186579	0.109695	0.249551	0.0204668	0.089228	50592.7	0.8811	1.22938	Spring	IND	India	Asia	1	-0.143771	-1.68039	-0.845806	-1.2352
23SZ50121	A0468	WATDE0368	LN	67.85	43.3	1.505	0.171	0.635	0.059	2.14	0.23	1.91	0.863741	0.421927	0.345029	29.6729	25.6522	89.2523	0.256522	0.107477	0.296729	0.0275701	0.0799065	15067.6	0.886379	1.34503	Spring	MAR	Morocco	North Africa	4	-0.171803	-2.69057	0.69688	0.720295
23SZ50285	A0588	WATDE0370	LN	37.9	48.25	2.33	0.277	1.375	0.099	3.705	0.376	3.329	1.70259	0.590129	0.357401	37.112	26.3298	89.8516	0.263298	0.101484	0.37112	0.0267206	0.0747638	39057.6	0.881116	1.3574	Spring	MAR	Morocco	North Africa	1	1.48887	-0.589856	-0.372116	-0.443587
23SZ50249	A0589	WATDE0371	LN	49.4	53.85	2.99	0.386	2.56	0.163	5.55	0.549	5.001	1.46704	0.856187	0.42228	46.1261	29.6903	90.1081	0.296903	0.0989189	0.461261	0.0293694	0.0695495	43006.4	0.870903	1.42228	Spring	MAR	Morocco	North Africa	2	2.83118	1.9888	-0.508588	-0.592455
23SZ50259	A0591	WATDE0372	LN	29.2	41.7	2.415	0.316	3.035	0.1855	5.45	0.5015	4.9485	2.19784	1.25673	0.587025	55.6881	36.989	90.7982	0.36989	0.0920183	0.556881	0.0340367	0.0579817	41533.1	0.869151	1.58703	Spring	MAR	Morocco	North Africa	2	5.5363	1.41537	0.486463	-1.09855
23SZ50205	A0603	WATDE0383	LN	42.5	47.05	2.765	0.376	1.325	0.0945	4.09	0.4705	3.6195	1.56961	0.479204	0.25133	32.3961	20.085	88.4963	0.20085	0.115037	0.323961	0.0231051	0.0919315	30204.7	0.864014	1.25133	Spring	PRT	Portugal	Europe	1	-0.198957	0.141039	0.00275385	-0.683881
23SZ50215	A0019	WATDE0394	LN	49.75	58.95	4.675	0.68	2.66	0.1925	7.335	0.8725	6.4625	0.93045	0.568984	0.283088	36.2645	22.063	88.105	0.22063	0.11895	0.362645	0.026244	0.0927062	27182.9	0.854545	1.28309	Spring	IRN	Iran	Middle East	3	0.044806	4.94416	-0.578585	0.151521
23SZ50264	A0158	WATDE0399	LN	33.7	44.95	3.19	0.442	2.52	0.179	5.71	0.621	5.089	1.46385	0.789969	0.404977	44.1331	28.8245	89.1243	0.288245	0.108757	0.441331	0.0313485	0.0774081	27195.7	0.861442	1.40498	Spring	IND	India	Asia	3	2.29737	2.20369	0.444628	-0.202594
23SZ50252	A0670	WATDE0401	LN	36.15	46.25	3.125	0.422	2.15	0.1745	5.275	0.5965	4.6785	1.74703	0.688	0.413507	40.7583	29.254	88.6919	0.29254	0.113081	0.407583	0.0330806	0.08	33047.2	0.86496	1.41351	Spring	IND	India	Asia	3	2.21963	1.79708	0.47139	-0.100274
23SZ50155	A0531	WATDE0403	LN	54.85	37.35	1.31	0.1825	1.58	0.099	2.89	0.2815	2.6085	1.6747	1.20611	0.542466	54.6713	35.1687	90.2595	0.351687	0.0974048	0.546713	0.0342561	0.0631488	23984.9	0.860687	1.54247	Spring	AUS	Australia	Australia	2	3.93247	-1.73523	1.82424	-0.853445
23SZ50277	A0547	WATDE0408	LN	58.5	41.45	2.855	0.392	2.955	0.1855	5.81	0.5775	5.2325	1.83112	1.03503	0.473214	50.8606	32.1212	90.0602	0.321212	0.0993976	0.508606	0.0319277	0.0674699	31651.2	0.862697	1.47321	Spring	CHN	China	Asia	2	3.84065	1.99818	0.646356	-1.05002
23SZ50250	A0592	WATDE0411	LN	34.85	39.7	1.18	0.1645	1.06	0.0705	2.24	0.235	2.005	1.24559	0.898305	0.428571	47.3214	30	89.5089	0.3	0.104911	0.473214	0.0314732	0.0734375	18712.7	0.860593	1.42857	Spring	MAR	Morocco	North Africa	2	1.99824	-2.42132	1.58969	-0.290279
23SZ50172	A0633	WATDE0415	LN	53.55	42.45	1.585	0.226	1.4	0.0995	2.985	0.3255	2.6595	1.35925	0.883281	0.440265	46.9012	30.5684	89.0955	0.305684	0.109045	0.469012	0.0333333	0.0757119	22461.9	0.857413	1.44027	Spring	TUN	Tunisia	North Africa	2	2.18873	-1.28363	1.59888	-0.35837
23SZ50286	A0691	WATDE0417	LN	78.8	40.9	2.11	0.2635	1.625	0.114	3.735	0.3775	3.3575	1.29218	0.770142	0.432638	43.5074	30.1987	89.8929	0.301987	0.101071	0.435074	0.0305221	0.0705489	21386.6	0.875118	1.43264	Spring	MAR	Morocco	North Africa	1	2.07342	-0.705108	0.925352	-0.249164
23SZ50116	A0593	WATDE0419	LN	69.65	42.15	1.875	0.2435	1.73	0.1125	3.605	0.356	3.249	1.48873	0.922667	0.462012	47.9889	31.6011	90.1248	0.316011	0.0987517	0.479889	0.0312067	0.0675451	26783.5	0.870133	1.46201	Spring	MAR	Morocco	North Africa	1	2.82091	-0.797105	0.976394	-0.635416
23SZ50245	A0543	WATDE0421	LN	31.1	38.4	2.52	0.3195	1.645	0.1195	4.165	0.439	3.726	1.65365	0.652778	0.374022	39.4958	27.221	89.4598	0.27221	0.105402	0.394958	0.0286915	0.0767107	23134.3	0.873214	1.37402	Spring	CRY	Canary Islands	Europe	1	1.65	-0.210236	0.548707	-0.276788
23SZ50227	A0545	WATDE0423	LN	52.95	44.35	2.995	0.3495	2.68	0.152	5.675	0.5015	5.1735	1.68997	0.894825	0.434907	47.2247	30.3091	91.163	0.303091	0.08837	0.472247	0.0267841	0.0615859	37614.9	0.883306	1.43491	Spring	CRY	Canary Islands	Europe	2	3.36345	1.39959	-0.619314	-0.94923
23SZ50276	A0778	WATDE0424	LN	45.1	48.65	3.605	0.4255	3.43	0.176	7.035	0.6015	6.4335	1.23947	0.951456	0.413631	48.7562	29.2602	91.4499	0.292602	0.0855011	0.487562	0.0250178	0.0604833	34310.6	0.881969	1.41363	Spring	CRY	Canary Islands	Europe	2	3.24755	3.04147	-1.21561	-0.748501
23SZ50217	A0611	WATDE0429	LN	44.15	39.55	1.84	0.263	1.315	0.0885	3.155	0.3515	2.8035	1.37042	0.714674	0.336502	41.6799	25.1778	88.859	0.251778	0.11141	0.416799	0.0280507	0.0833597	19240.7	0.857065	1.3365	Spring	ESP	Spain	Europe	1	0.971917	-1.2171	1.25916	-0.603521
23SZ50280	A0184	WATDE0430	LN	39.3	49.2	2.255	0.3315	1.845	0.114	4.1	0.4455	3.6545	1.00203	0.818182	0.343891	45	25.5892	89.1341	0.255892	0.108659	0.45	0.0278049	0.0808537	22322.8	0.852993	1.34389	Spring	ESP	Spain	Europe	1	1.15647	0.297481	0.681657	-0.409403
23SZ50202	A0610	WATDE0439	LN	40.65	54.45	2.92	0.363	2.995	0.1705	5.915	0.5335	5.3815	1.08081	1.02568	0.469697	50.634	31.9588	90.9806	0.319588	0.0901944	0.50634	0.028825	0.0613694	35527.5	0.875685	1.4697	Spring	ESP	Spain	Europe	2	3.43167	2.18987	-0.653542	-0.27981
23SZ50213	A0140	WATDE0440	LN	29.55	48.9	2.085	0.232	0.725	0.0595	2.81	0.2915	2.5185	0.896728	0.347722	0.256466	25.8007	20.4117	89.6263	0.204117	0.103737	0.258007	0.0211744	0.0825623	20670.3	0.888729	1.25647	Spring	GRC	Greece	Europe	4	-0.973716	-1.82667	-0.565182	0.579527
23SZ50170	A0139	WATDE0441	LN	43.85	51.6	2.675	0.298	1.835	0.1135	4.51	0.4115	4.0985	1.07849	0.685981	0.380872	40.6874	27.582	90.8758	0.27582	0.0912417	0.406874	0.0251663	0.0660754	31471.8	0.888598	1.38087	Spring	GRC	Greece	Europe	1	1.67052	0.223623	-0.873071	0.0149471
23SZ50187	A0565	WATDE0442	LN	54.7	51.1	2.62	0.2895	1.785	0.123	4.405	0.4125	3.9925	1.04795	0.681298	0.42487	40.5221	29.8182	90.6356	0.298182	0.0936436	0.405221	0.0279228	0.0657208	29221.5	0.889504	1.42487	Spring	GRC	Greece	Europe	1	1.90011	0.165063	-0.503819	0.344511
23SZ50301	A0666	WATDE0444	LN	39.5	55.15	3.475	0.444	2.89	0.147	6.365	0.591	5.774	1.05258	0.831655	0.331081	45.4046	24.8731	90.7148	0.248731	0.0928515	0.454046	0.0230951	0.0697565	34479.3	0.87223	1.33108	Spring	GRC	Greece	Europe	3	1.83085	2.68745	-1.2609	-0.732318
23SZ50171	A0566	WATDE0445	LN	55.65	51.2	1.83	0.262	1.575	0.118	3.405	0.38	3.025	1.33203	0.860656	0.450382	46.2555	31.0526	88.8399	0.310526	0.111601	0.462555	0.0346549	0.0769457	31288.7	0.856831	1.45038	Spring	GRC	Greece	Europe	1	2.26202	-0.375724	1.16906	-0.187832
23SZ50162	A0560	WATDE0446	LN	52.85	43.95	1.44	0.1825	0.915	0.0605	2.355	0.243	2.112	0.905575	0.635417	0.331507	38.8535	24.8971	89.6815	0.248971	0.103185	0.388535	0.02569	0.0774947	16952.2	0.873264	1.33151	Spring	CRT	Crete	Europe	4	0.408811	-2.34282	0.721447	-0.06143
23SZ50137	A0134	WATDE0450	LN	78.95	58.3	5.38	0.7195	3.37	0.227	8.75	0.9465	7.8035	1.06604	0.626394	0.315497	38.5143	23.9831	89.1829	0.239831	0.108171	0.385143	0.0259429	0.0822286	33496.3	0.866264	1.3155	Spring	CRT	Crete	Europe	3	1.07109	6.28372	-1.28677	-0.196725
23SZ50156	A0636	WATDE0451	LN	65.8	43.55	1.175	0.1595	0.955	0.072	2.13	0.2315	1.8985	1.20781	0.812766	0.451411	44.8357	31.1015	89.1315	0.311015	0.108685	0.448357	0.0338028	0.0748826	21076.7	0.864255	1.45141	Spring	TUN	Tunisia	North Africa	2	1.85244	-2.39677	1.69405	-0.065716
23SZ50223	A0637	WATDE0452	LN	31.8	46.15	2.18	0.2835	2.24	0.142	4.42	0.4255	3.9945	1.31853	1.02752	0.500882	50.6787	33.3725	90.3733	0.333725	0.096267	0.506787	0.0321267	0.0641403	29171.2	0.869954	1.50088	Spring	TUR	Turkey	Middle East	1	3.45719	0.33331	0.507902	-0.185855
23SZ50238	A0638	WATDE0453	LN	40.8	52.75	3.105	0.3825	2.96	0.1585	6.065	0.541	5.524	1.21137	0.953301	0.414379	48.8046	29.2976	91.08	0.292976	0.0892003	0.488046	0.0261336	0.0630668	37788.3	0.876812	1.41438	Spring	TUR	Turkey	Middle East	2	3.01507	2.21553	-0.977272	-0.668116
23SZ50291	A0027	WATDE0454	LN	38.85	47.7	1.93	0.282	1.755	0.117	3.685	0.399	3.286	1.13627	0.909326	0.414894	47.6255	29.3233	89.1723	0.293233	0.108277	0.476255	0.0317503	0.0765265	23877.1	0.853886	1.41489	Spring	TUR	Turkey	Middle East	1	2.01446	-0.216418	1.10653	-0.25731
23SZ50125	A0028	WATDE0455	LN	50.05	44.35	2.86	0.4305	2.04	0.1365	4.9	0.567	4.333	1.21759	0.713287	0.317073	41.6327	24.0741	88.4286	0.240741	0.115714	0.416327	0.0278571	0.0878571	20696.7	0.849476	1.31707	Spring	TUR	Turkey	Middle East	1	0.816104	1.31504	0.881118	-0.546066
23SZ50198	A0024	WATDE0459	LN	38.1	43.8	2.07	0.2745	1.87	0.1165	3.94	0.391	3.549	1.54795	0.903382	0.424408	47.4619	29.7954	90.0761	0.297954	0.0992386	0.474619	0.0295685	0.0696701	29924.2	0.867391	1.42441	Spring	SYA	Syria	Middle East	1	2.64874	-0.321642	0.545741	-0.682844
23SZ50174	A0025	WATDE0460	LN	68.2	53.4	2.98	0.2955	3.075	0.1445	6.055	0.44	5.615	1.22378	1.03188	0.489002	50.7845	32.8409	92.7333	0.328409	0.0726672	0.507845	0.0238646	0.0488026	48022.9	0.900839	1.489	Spring	SYA	Syria	Middle East	2	4.12917	1.60865	-1.86377	-0.858405
23SZ50138	A0794	WATDE0462	LN	65.3	44.85	2.41	0.241	1.745	0.082	4.155	0.323	3.832	1.13935	0.724066	0.340249	41.9976	25.387	92.2262	0.25387	0.0777377	0.419976	0.0197353	0.0580024	29481.7	0.9	1.34025	Spring	IRQ	Iraq	Middle East	1	1.6658	-0.852506	-1.20704	-0.773219
23SZ50111	A0116	WATDE0474	LN	76.95	49.9	3.165	0.497	2.49	0.117	5.655	0.614	5.041	1.3517	0.78673	0.235412	44.0318	19.0554	89.1424	0.190554	0.108576	0.440318	0.0206897	0.0878868	30998.9	0.84297	1.23541	Spring	CHN	China	Asia	3	0.520188	2.2	-0.0215015	-1.96249
23SZ50026	A0215	WATDE0488	LN	49.35	50.6	2.48	0.3895	1.655	0.078	4.135	0.4675	3.6675	1.28755	0.667339	0.200257	40.0242	16.6845	88.6941	0.166845	0.113059	0.400242	0.0188634	0.0941959	29158.1	0.842944	1.20026	Winter	CHN	China	Asia	1	-0.429148	0.383967	0.113794	-1.64172
23SZ50271	A0561	WATDE0492	LN	59.25	53.65	3.325	0.522	3.15	0.148	6.475	0.67	5.805	1.01957	0.947368	0.283525	48.6486	22.0896	89.6525	0.220896	0.103475	0.486486	0.0228571	0.0806178	28361	0.843008	1.28352	Spring	EGY	Egypt	North Africa	3	1.32812	3.26284	-0.233548	-1.51016
23SZ50192	A0701	WATDE0509	LN	54.9	52.2	1.96	0.3075	1.205	0.0565	3.165	0.364	2.801	0.670498	0.614796	0.18374	38.0727	15.522	88.4992	0.15522	0.115008	0.380727	0.0178515	0.0971564	15885.9	0.843112	1.18374	Spring	PRT	Portugal	Europe	1	-1.45522	-0.782748	0.513477	-0.97206
23SZ50287	A0721	WATDE0510	LN	32.45	53	3.045	0.478	1.555	0.073	4.6	0.551	4.049	1.04528	0.510673	0.15272	33.8043	13.2486	88.0217	0.132486	0.119783	0.338043	0.0158696	0.103913	24512.7	0.843021	1.15272	Spring	ESP	Spain	Europe	1	-1.69505	1.10856	-0.254486	-1.13654
23SZ50237	A0512	WATDE0521	LN	34.95	63.45	4.47	0.702	3.635	0.171	8.105	0.873	7.232	1.14815	0.813199	0.24359	44.8489	19.5876	89.2289	0.195876	0.107711	0.448489	0.0210981	0.0866132	42914.1	0.842953	1.24359	Spring	YUG	Yugoslavia	Europe	3	0.948212	5.69607	-1.51643	-1.46263
23SZ50204	A0263	WATDE0549	LN	41.55	52.55	1.94	0.3045	1.668	0.0785	3.608	0.383	3.225	1.02284	0.859794	0.2578	46.2306	20.4961	89.3847	0.204961	0.106153	0.462306	0.0217572	0.0843958	26608.4	0.843041	1.2578	Spring	IRN	Iran	Middle East	1	0.441804	-0.268668	0.351818	-1.35987
23SZ50243	A0162	WATDE0555	LN	40.05	45.8	2.625	0.412	2.83	0.133	5.455	0.545	4.91	1.19869	1.0781	0.322816	51.879	24.4037	90.0092	0.244037	0.0999083	0.51879	0.0243813	0.075527	25167.3	0.843048	1.32282	Spring	IRN	Iran	Middle East	3	2.06213	1.70793	0.368533	-1.58985
23SZ50232	A0629	WATDE0565	LN	53.4	48.85	2.44	0.383	2.165	0.102	4.605	0.485	4.12	1.07369	0.887295	0.266319	47.0141	21.0309	89.468	0.210309	0.10532	0.470141	0.0221498	0.0831705	24327.5	0.843033	1.26632	Spring	ESP	Spain	Europe	1	0.764632	0.826759	0.371443	-1.50288
23SZ50253	A0764	WATDE0571	LN	28.4	49.15	1.375	0.216	1.16	0.0545	2.535	0.2705	2.2645	1.25331	0.843636	0.252315	45.7594	20.1479	89.3294	0.201479	0.106706	0.457594	0.021499	0.0852071	28373.6	0.842909	1.25231	Spring	PRT	Portugal	Europe	1	0.429787	-1.69671	0.618059	-1.53235
23SZ50183	A0060	WATDE0574	LN	65.35	43.5	3.695	0.58	3.115	0.1465	6.81	0.7265	6.0835	1.58621	0.843031	0.252586	45.7416	20.1652	89.3319	0.201652	0.106681	0.457416	0.0215125	0.0851689	28135.2	0.843031	1.25259	Spring	CHN	China	Asia	3	1.21283	3.37501	-0.00899538	-2.11479
23SZ50212	A0601	WATDE0577	LN	42.35	48.6	2.575	0.4045	2.48	0.1165	5.055	0.521	4.534	1.40638	0.963107	0.28801	49.0603	22.3608	89.6934	0.223608	0.103066	0.490603	0.0230465	0.0800198	32229.8	0.842913	1.28801	Spring	PRT	Portugal	Europe	3	1.57422	1.35779	0.14092	-1.83066
23SZ50103	A0272	WATDE0579	LN	80.75	36.7	2.225	0.3005	0.545	0.0255	2.77	0.326	2.444	1.29428	0.244944	0.0848586	19.6751	7.82209	88.231	0.0782209	0.11769	0.196751	0.00920578	0.108484	14812.3	0.864944	1.08486	Spring	ESP	Spain	Europe	4	-3.17857	-2.06843	0.142961	-1.4436
23SZ50186	A0020	WATDE0581	LN	65.15	43.3	1.68	0.227	0.44	0.0355	2.12	0.2625	1.8575	0.879908	0.261905	0.156388	20.7547	13.5238	87.6179	0.135238	0.123821	0.207547	0.0167453	0.107075	13323.5	0.864881	1.15639	Spring	IRN	Iran	Middle East	4	-2.76225	-2.48533	0.629797	-0.236881
23SZ50115	A0159	WATDE0585	LN	45.05	45.05	2.46	0.332	1.255	0.102	3.715	0.434	3.281	1.1343	0.510163	0.307229	33.782	23.5023	88.3176	0.235023	0.116824	0.33782	0.0274563	0.0893674	19705.4	0.865041	1.30723	Spring	IND	India	Asia	1	-0.0224077	-0.30952	0.686375	0.151632
23SZ50203	A0151	WATDE0597	LN	54.4	45.8	2.63	0.355	0.585	0.0475	3.215	0.4025	2.8125	0.772926	0.222433	0.133803	18.196	11.8012	87.4806	0.118012	0.125194	0.18196	0.0147745	0.11042	12950.4	0.865019	1.1338	Spring	IND	India	Asia	4	-3.26417	-1.01117	0.0565241	0.00947398
23SZ50108	A0758	WATDE0598	LN	40.95	39.15	1.25	0.1185	0.95	0.0595	2.2	0.178	2.022	1.28225	0.76	0.50211	43.1818	33.427	91.9091	0.33427	0.0809091	0.431818	0.0270455	0.0538636	24290.6	0.9052	1.50211	Spring	IND	India	Asia	2	2.71336	-3.17516	0.0360419	0.265529
23SZ50224	A0228	WATDE0604	LN	51.3	42.7	1.77	0.239	0.91	0.074	2.68	0.313	2.367	0.951991	0.514124	0.309623	33.9552	23.6422	88.3209	0.236422	0.116791	0.339552	0.0276119	0.0891791	14862.1	0.864972	1.30962	Spring	IND	India	Asia	4	-0.251389	-1.71947	1.14268	0.220578
23SZ50300	A0573	WATDE0608	LN	43.5	41.1	1.95	0.2635	0.885	0.072	2.835	0.3355	2.4995	1.3236	0.453846	0.273245	31.2169	21.4605	88.1658	0.214605	0.118342	0.312169	0.0253968	0.0929453	18893	0.864872	1.27324	Spring	IND	India	Asia	1	-0.458279	-1.59131	0.910756	-0.180006
23SZ50165	A0231	WATDE0610	LN	74.95	44.8	2.085	0.2815	1.135	0.092	3.22	0.3735	2.8465	0.927455	0.544365	0.326821	35.2484	24.6319	88.4006	0.246319	0.115994	0.352484	0.0285714	0.0874224	16047.8	0.864988	1.32682	Spring	IND	India	Asia	1	-0.00659479	-0.950471	1.11028	0.151029
23SZ50102	A0246	WATDE0612	LN	60.15	46.45	1.54	0.208	0.655	0.053	2.195	0.261	1.934	0.914962	0.425325	0.254808	29.8405	20.3065	88.1093	0.203065	0.118907	0.298405	0.0241458	0.0947608	16602.3	0.864935	1.25481	Spring	IND	India	Asia	4	-1.14319	-2.24587	0.906037	0.0293212
23SZ50201	A0156	WATDE0613	LN	50.2	41.8	3.395	0.4585	1.155	0.094	4.55	0.5525	3.9975	1.26794	0.340206	0.205016	25.3846	17.0136	87.8571	0.170136	0.121429	0.253846	0.0206593	0.100769	18244.5	0.864948	1.20502	Spring	IND	India	Asia	4	-1.50908	0.608258	0.140693	-0.203047
23SZ50107	A0577	WATDE0615	LN	53.8	46.6	4.09	0.552	0.355	0.029	4.445	0.581	3.864	0.574034	0.0867971	0.0525362	7.9865	4.99139	86.9291	0.0499139	0.130709	0.079865	0.00652418	0.124184	9536.86	0.865037	1.05254	Spring	IND	India	Asia	4	-5.21823	0.536403	-0.828131	0.140331
23SZ50242	A0063	WATDE0626	LN	45.55	53.7	3.165	0.4275	0.315	0.0255	3.48	0.453	3.027	0.630354	0.0995261	0.0596491	9.05172	5.62914	86.9828	0.0562914	0.130172	0.0905172	0.00732759	0.122845	13964.1	0.864929	1.05965	Spring	CHN	China	Asia	4	-4.97826	-0.467271	-0.814986	0.120363
23SZ50161	A0554	WATDE0630	LN	57.7	46.3	2.83	0.382	0.44	0.0355	3.27	0.4175	2.8525	0.964363	0.155477	0.0929319	13.4557	8.50299	87.2324	0.0850299	0.127676	0.134557	0.0108563	0.11682	16191.7	0.865018	1.09293	Spring	CHN	China	Asia	4	-3.92551	-0.952117	-0.263252	-0.31444
23SZ50197	A0112	WATDE0646	LN	47.5	50.95	4.065	0.549	0.955	0.0775	5.02	0.6265	4.3935	0.807655	0.234932	0.141166	19.0239	12.3703	87.5199	0.123703	0.124801	0.190239	0.0154382	0.109363	16799.5	0.864945	1.14117	Spring	AFG	Afghanistan	Asia	4	-3.10996	1.47486	-0.680672	0.213061
23SZ50182	A0202	WATDE0649	LN	67.8	44.8	2.33	0.247	0.805	0.0655	3.135	0.3125	2.8225	1.22321	0.345494	0.265182	25.6778	20.96	90.0319	0.2096	0.099681	0.256778	0.0208931	0.0787879	24629	0.893991	1.26518	Spring	AFG	Afghanistan	Asia	1	-0.555196	-1.67322	-0.585633	0.0116058
23SZ50299	A0645	WATDE0651	LN	41.9	42.35	1.155	0.156	0.455	0.037	1.61	0.193	1.417	1	0.393939	0.237179	28.2609	19.171	88.0124	0.19171	0.119876	0.282609	0.0229814	0.0968944	14961.5	0.864935	1.23718	Spring	AFG	Afghanistan	Asia	4	-1.34651	-3.13785	1.05692	-0.0175308
23SZ50163	A0646	WATDE0652	LN	62.75	50.1	2.775	0.3745	0.47	0.038	3.245	0.4125	2.8325	0.58982	0.169369	0.101469	14.4838	9.21212	87.2881	0.0921212	0.127119	0.144838	0.0117103	0.115408	11646.2	0.865045	1.10147	Spring	AFG	Afghanistan	Asia	4	-4.09903	-0.858455	-0.228864	0.0918861
23SZ50230	A0204	WATDE0655	LN	52.6	47	3.12	0.421	0.905	0.0735	4.025	0.4945	3.5305	1.1734	0.290064	0.174584	22.4845	14.8635	87.7143	0.148635	0.122857	0.224845	0.0182609	0.104596	21098.1	0.865064	1.17458	Spring	AFG	Afghanistan	Asia	4	-2.15759	0.0880543	-0.117196	-0.233964
23SZ50157	A0416	WATDE0657	LN	80.8	57.8	4.94	0.667	1.53	0.124	6.47	0.791	5.679	0.860727	0.309717	0.185907	23.6476	15.6764	87.7743	0.156764	0.122257	0.236476	0.0191654	0.103091	23520.6	0.86498	1.18591	Spring	AFG	Afghanistan	Asia	3	-2.20837	3.58957	-0.986684	0.139813
23SZ50255	A0417	WATDE0659	LN	31.9	54.45	3.32	0.448	0.39	0.0315	3.71	0.4795	3.2305	0.661157	0.11747	0.0703125	10.5121	6.56934	87.0755	0.0656934	0.129245	0.105121	0.00849057	0.120755	15166.5	0.86506	1.07031	Spring	AFG	Afghanistan	Asia	4	-4.70513	-0.144822	-0.933354	0.235421
23SZ50211	A0464	WATDE0668	LN	54.8	51.2	3.02	0.4075	0.57	0.0465	3.59	0.454	3.136	0.862305	0.188742	0.11411	15.8774	10.2423	87.3538	0.102423	0.126462	0.158774	0.0129526	0.11351	17874.7	0.865066	1.11411	Spring	ITA	Italy	Europe	4	-3.61461	-0.367672	-0.432528	-0.0756525
23SZ50181	A0281	WATDE0674	LN	54	54.9	2.855	0.3855	0.57	0.0465	3.425	0.432	2.993	0.652095	0.19965	0.120623	16.6423	10.7639	87.3869	0.107639	0.126131	0.166423	0.0135766	0.112555	15582.3	0.864974	1.12062	Winter	SUN	USSR	USSR	4	-3.69506	-0.459073	-0.423779	0.188889
23SZ50298	A0594	WATDE0682	LN	43	47.2	1.84	0.248	0.41	0.033	2.25	0.281	1.969	0.667373	0.222826	0.133065	18.2222	11.7438	87.5111	0.117438	0.124889	0.182222	0.0146667	0.110222	11905	0.865217	1.13306	Spring	MAR	Morocco	North Africa	4	-3.34091	-2.20964	0.228565	0.126079
23SZ50233	A0585	WATDE0683	LN	37.55	45.3	1.655	0.2235	0.615	0.05	2.27	0.2735	1.9965	1.03422	0.371601	0.223714	27.0925	18.2815	87.9515	0.182815	0.120485	0.270925	0.0220264	0.0984581	17614.7	0.864955	1.22371	Spring	MAR	Morocco	North Africa	4	-1.48791	-2.19711	0.654267	0.0053856
23SZ50169	A0639	WATDE0685	LN	58.85	50.05	3.835	0.5175	0.81	0.066	4.645	0.5835	4.0615	0.851149	0.211213	0.127536	17.4381	11.3111	87.4381	0.113111	0.125619	0.174381	0.0142088	0.11141	16973	0.865059	1.12754	Spring	TUR	Turkey	Middle East	4	-3.36598	0.954922	-0.578977	0.0201037
23SZ50159	A0193	WATDE0686	LN	75.9	56.3	3.15	0.3025	0.485	0.0395	3.635	0.342	3.293	0.623446	0.153968	0.130579	13.3425	11.5497	90.5915	0.115497	0.0940853	0.133425	0.0108666	0.0832187	21003.6	0.903968	1.13058	Spring	TUR	Turkey	Middle East	4	-3.05858	-1.07521	-2.238	0.362924
23SZ50143	A0210	WATDE0691	LN	52.95	56.35	3.43	0.3295	0.435	0.0355	3.865	0.365	3.5	0.56433	0.126822	0.107739	11.2549	9.72603	90.5563	0.0972603	0.0944373	0.112549	0.00918499	0.0852523	18974.8	0.903936	1.10774	Spring	BUR	Burma	Asia	4	-3.47137	-0.838752	-2.53392	0.55379
23SZ50220	A0598	WATDE0700	LN	46.85	53.15	4.455	0.4275	1.505	0.122	5.96	0.5495	5.4105	0.965193	0.337823	0.28538	25.2517	22.202	90.7802	0.22202	0.092198	0.252517	0.0204698	0.0717282	29573.3	0.90404	1.28538	Spring	PRT	Portugal	Europe	3	-0.208507	1.73396	-2.25483	0.806844
23SZ50149	A0580	WATDE0704	LN	112.8	50.5	2.19	0.21	0.21	0.017	2.4	0.227	2.173	0.706931	0.0958904	0.0809524	8.75	7.48899	90.5417	0.0748899	0.0945833	0.0875	0.00708333	0.0875	19061	0.90411	1.08095	Spring	IRN	Iran	Middle East	4	-3.78935	-2.73751	-1.7477	-0.318811
23SZ50095	A0092	WATDE0706	LN	62.15	41.25	2.04	0.196	0.49	0.04	2.53	0.236	2.294	1.28	0.240196	0.204082	19.3676	16.9492	90.6719	0.169492	0.0932806	0.193676	0.0158103	0.0774704	23348.9	0.903922	1.20408	Spring	IND	India	Asia	4	-1.32621	-2.76939	-1.06445	-0.150687
23SZ50279	A0790	WATDE0707	LN	70.5	46.85	3.01	0.289	0.555	0.045	3.565	0.334	3.231	1.1302	0.184385	0.155709	15.568	13.4731	90.6311	0.134731	0.0936886	0.15568	0.0126227	0.0810659	26478.2	0.903987	1.15571	Spring	IND	India	Asia	4	-2.12905	-1.42068	-1.88078	-0.145496
23SZ50269	A0453	WATDE0710	LN	40.35	53.3	3.41	0.3945	0.455	0.033	3.865	0.4275	3.4375	0.664165	0.133431	0.0836502	11.7723	7.7193	88.9392	0.077193	0.110608	0.117723	0.00853816	0.10207	17058.6	0.884311	1.08365	Spring	IND	India	Asia	4	-3.99904	-0.481693	-1.7331	0.235391
23SZ50247	A0324	WATDE0712	LN	45.2	46	3.19	0.306	0.92	0.0745	4.11	0.3805	3.7295	1.32826	0.288401	0.243464	22.3844	19.5795	90.7421	0.195795	0.0925791	0.223844	0.0181265	0.0744526	30358.9	0.904075	1.24346	Spring	IND	India	Asia	4	-0.592956	-0.721759	-1.71956	0.141724
23SZ50109	A0013	WATDE0714	LN	67.45	49.15	3.145	0.302	0.705	0.057	3.85	0.359	3.491	1.07019	0.224165	0.188742	18.3117	15.8774	90.6753	0.158774	0.0932468	0.183117	0.0148052	0.0784416	27725.3	0.903975	1.18874	Spring	IND	India	Asia	4	-1.66068	-0.977008	-1.8949	0.0686145
23SZ50216	A0669	WATDE0723	LN	36	51.95	3.01	0.289	0.56	0.0455	3.57	0.3345	3.2355	0.903754	0.186047	0.157439	15.6863	13.6024	90.6303	0.136024	0.0936975	0.156863	0.0127451	0.0809524	26031.1	0.903987	1.15744	Spring	IND	India	Asia	4	-2.26296	-1.24447	-2.21578	0.380171
23SZ50273	A0303	WATDE0727	LN	46.45	36.2	1.11	0.088	1.24	0.058	2.35	0.146	2.204	1.47514	1.11712	0.659091	52.766	39.726	93.7872	0.39726	0.0621277	0.52766	0.0246809	0.0374468	31114.6	0.920721	1.65909	Spring	AFG	Afghanistan	Asia	2	4.90413	-3.41546	-0.357703	-0.161054
23SZ50112	A0276	WATDE0729	LN	67.3	56.1	2.78	0.267	0.735	0.1015	3.515	0.3685	3.1465	0.66934	0.264388	0.38015	20.9104	27.5441	89.5164	0.275441	0.104836	0.209104	0.0288762	0.0759602	20093.7	0.903957	1.38015	Spring	TUN	Tunisia	North Africa	4	-0.438456	-0.749287	-0.639631	2.05265
23SZ50257	A0469	WATDE0732	LN	37.05	44.95	2.005	0.1925	1.105	0.1525	3.11	0.345	2.765	0.931034	0.551122	0.792208	35.5305	44.2029	88.9068	0.442029	0.110932	0.355305	0.0490354	0.0618971	16957.7	0.90399	1.79221	Spring	MAR	Morocco	North Africa	2	3.55947	-1.19815	1.56491	3.50619
23SZ50221	A0608	WATDE0738	LN	42.6	37.25	2.27	0.218	0.595	0.082	2.865	0.3	2.565	1.08054	0.262115	0.376147	20.7679	27.3333	89.5288	0.273333	0.104712	0.207679	0.0286213	0.0760908	14318.4	0.903965	1.37615	Spring	ESP	Spain	Europe	4	-0.067131	-2.18138	0.129853	1.6232
23SZ50219	A0186	WATDE0747	LN	31.5	43.85	4.395	0.422	0.84	0.116	5.235	0.538	4.697	1.21893	0.191126	0.274882	16.0458	21.5613	89.723	0.215613	0.10277	0.160458	0.0221585	0.0806113	22806.1	0.903982	1.27488	Spring	ESP	Spain	Europe	4	-0.949842	0.812892	-1.54391	1.36026
23SZ50190	A0546	WATDE0751	LN	72.85	49.85	3.24	0.311	0.425	0.0585	3.665	0.3695	3.2955	0.701103	0.131173	0.188103	11.5962	15.8322	89.9181	0.158322	0.100819	0.115962	0.0159618	0.0848568	17281.1	0.904012	1.1881	Spring	CRY	Canary Islands	Europe	4	-2.60715	-1.05945	-1.53352	0.987769
23SZ50283	A0311	WATDE0752	LN	24.6	58.8	4.415	0.4415	0.64	0.047	5.055	0.4885	4.5665	0.693878	0.14496	0.106455	12.6607	9.62129	90.3363	0.0962129	0.096637	0.126607	0.00929773	0.0873393	24825.3	0.9	1.10646	Spring	CRY	Canary Islands	Europe	3	-3.29461	0.712978	-3.09496	0.584094
23SZ50160	A0787	WATDE0754	LN	49.45	50.55	3.365	0.419	1.44	0.093	4.805	0.512	4.293	1.31553	0.427935	0.221957	29.9688	18.1641	89.3444	0.181641	0.106556	0.299688	0.0193548	0.0872008	31547.6	0.875483	1.22196	Spring	CRY	Canary Islands	Europe	1	-0.612614	0.823786	-1.00002	-0.560322
23SZ50177	A0003	WATDE0756	LN	52.6	45	2.905	0.3865	0.62	0.0505	3.525	0.437	3.088	0.982222	0.213425	0.13066	17.5887	11.5561	87.6028	0.115561	0.123972	0.175887	0.0143262	0.109645	16044	0.866954	1.13066	Spring	CRY	Canary Islands	Europe	4	-3.13008	-0.686087	-0.163884	-0.164686
23SZ50278	A0652	WATDE0759	LN	49.3	47.05	3.48	0.4505	0.585	0.06	4.065	0.5105	3.5545	0.797024	0.168103	0.133185	14.3911	11.7532	87.4416	0.117532	0.125584	0.143911	0.0147601	0.110824	14049.3	0.870546	1.13319	Spring	CRY	Canary Islands	Europe	4	-3.4847	0.0738501	-0.437779	0.392983
23SZ50208	A0188	WATDE0760	LN	33.85	46.5	2.795	0.3315	0.64	0.052	3.435	0.3835	3.0515	0.97957	0.22898	0.156863	18.6317	13.5593	88.8355	0.135593	0.111645	0.186317	0.0151383	0.0965066	18971.5	0.881395	1.15686	Spring	ESP	Spain	Europe	4	-2.46281	-1.05935	-0.821338	0.14422
23SZ50127	A0135	WATDE0761	LN	101.15	37	3.27	0.412	0.755	0.0655	4.025	0.4775	3.5475	1.08243	0.230887	0.158981	18.7578	13.7173	88.1366	0.137173	0.118634	0.187578	0.0162733	0.10236	12491	0.874006	1.15898	Spring	CRT	Crete	Europe	4	-2.57578	-0.436573	0.160666	-0.408247
23SZ50176	A0143	WATDE0763	LN	62.15	50.1	2.885	0.367	0.64	0.055	3.525	0.422	3.103	1.27046	0.221837	0.149864	18.156	13.0332	88.0284	0.130332	0.119716	0.18156	0.0156028	0.104113	26636.8	0.87279	1.14986	Spring	GRC	Greece	Europe	4	-2.5461	-0.612343	-0.595261	-0.388313
23SZ50168	A0144	WATDE0765	LN	49.3	45.85	3.14	0.3985	0.54	0.0585	3.68	0.457	3.223	0.678299	0.171975	0.146801	14.6739	12.8009	87.5815	0.128009	0.124185	0.146739	0.0158967	0.108288	11482.4	0.873089	1.1468	Spring	GRC	Greece	Europe	4	-3.36164	-0.485017	-0.2519	0.60125
23SZ50210	A0567	WATDE0766	LN	41.15	47.35	6.065	0.732	0.855	0.0905	6.92	0.8225	6.0975	0.942978	0.140973	0.123634	12.3555	11.003	88.1142	0.11003	0.118858	0.123555	0.013078	0.10578	17787.4	0.879308	1.12363	Spring	GRC	Greece	Europe	3	-3.48776	3.42761	-1.88155	0.607905
23SZ50207	A0142	WATDE0768	LN	26.75	46.35	3.11	0.3875	0.565	0.078	3.675	0.4655	3.2095	0.975189	0.181672	0.20129	15.3741	16.7562	87.3333	0.167562	0.126667	0.153741	0.0212245	0.105442	16539.6	0.875402	1.20129	Spring	GRC	Greece	Europe	4	-2.49094	-0.364098	-0.111149	0.992107
23SZ50297	A0138	WATDE0769	LN	40.3	56.65	3.485	0.461	0.305	0.0395	3.79	0.5005	3.2895	0.373345	0.0875179	0.0856833	8.04749	7.89211	86.7942	0.0789211	0.132058	0.0804749	0.0104222	0.121636	9072.89	0.867719	1.08568	Spring	GRC	Greece	Europe	4	-5.02229	0.0732787	-0.783247	0.90867
23SZ50124	A0744	WATDE0770	LN	71.45	56.85	4.03	0.387	0.665	0.0915	4.695	0.4785	4.2165	0.868953	0.165012	0.236434	14.164	19.1223	89.8083	0.191223	0.101917	0.14164	0.0194888	0.0824281	27555.7	0.90397	1.23643	Spring	TUR	Turkey	Middle East	4	-1.81823	0.511681	-1.9687	1.18579
23SZ50164	A0265	WATDE0776	LN	63.5	58.9	4.345	0.417	0.91	0.089	5.255	0.506	4.749	0.591681	0.209436	0.213429	17.3168	17.5889	90.3711	0.175889	0.0962892	0.173168	0.0169363	0.079353	21317.7	0.904028	1.21343	Spring	IRN	Iran	Middle East	4	-2.01219	1.06121	-2.3423	1.16123
23SZ50100	A0065	WATDE0782	LN	60.2	57.3	5.71	0.7605	1.035	0.1425	6.745	0.903	5.842	0.76178	0.181261	0.187377	15.3447	15.7807	86.6123	0.157807	0.133877	0.153447	0.0211268	0.11275	18682.4	0.866813	1.18738	Spring	CHN	China	Asia	3	-3.08697	4.28288	-0.867882	1.27009
23SZ50206	A0331	WATDE0791	LN	53	52.85	5.615	0.539	0.495	0.068	6.11	0.607	5.503	0.684011	0.0881567	0.12616	8.10147	11.2026	90.0655	0.112026	0.0993453	0.0810147	0.0111293	0.088216	19231.2	0.904007	1.12616	Spring	PRT	Portugal	Europe	3	-3.48576	1.80143	-2.97865	1.06004
23SZ50222	A0700	WATDE0793	LN	35.1	59.6	2.725	0.2615	1.66712	0.009	2.79	0.2705	2.5195	0.47651	0.0238532	0.0344168	59.7534	3.32717	90.3047	0.0332717	0.0969534	0.597534	0.00322581	0.0937276	17458.3	0.904037	1.03442	Spring	PRT	Portugal	Europe	4	-2.38144	-1.23315	-1.7853	-2.41571
23SZ50226	A0182	WATDE0794	LN	52.8	50.25	3.485	0.3345	0.46	0.0635	3.945	0.398	3.547	0.551244	0.131994	0.189836	11.6603	15.9548	89.9113	0.159548	0.100887	0.116603	0.0160963	0.0847909	13796.8	0.904017	1.18984	Spring	PRT	Portugal	Europe	4	-2.70343	-0.71333	-1.65756	1.3588
23SZ50225	A0179	WATDE0795	LN	35.7	53.6	1.915	0.184	0.42	0.058	2.335	0.242	2.093	0.595149	0.219321	0.315217	17.9872	23.9669	89.636	0.239669	0.10364	0.179872	0.0248394	0.0788009	16497.8	0.903916	1.31522	Spring	PRT	Portugal	Europe	4	-1.2285	-2.37875	-0.67313	1.91767
23SZ50218	A0177	WATDE0797	LN	35.8	57.9	4.82	0.463	0.71	0.098	5.53	0.561	4.969	1.02418	0.147303	0.211663	12.8391	17.4688	89.8553	0.174688	0.101447	0.128391	0.0177215	0.0837251	33845.1	0.903942	1.21166	Spring	PRT	Portugal	Europe	3	-1.89623	1.52181	-2.72507	1.20738
23SZ50248	A0181	WATDE0798	LN	21.15	57.1	5.235	0.5025	0.46	0.0635	5.695	0.566	5.129	0.648862	0.0878701	0.126368	8.07726	11.2191	90.0615	0.112191	0.0993854	0.0807726	0.0111501	0.0882353	21286.4	0.904011	1.12637	Spring	PRT	Portugal	Europe	3	-3.47917	1.45351	-3.18146	1.31598
23SZ50240	A0694	WATDE0800	LN	44.2	56.15	3.625	0.348	0.38	0.0525	4.005	0.4005	3.6045	0.630454	0.104828	0.150862	9.48814	13.1086	90	0.131086	0.1	0.0948814	0.0131086	0.0868914	19877.1	0.904	1.15086	Spring	PRT	Portugal	Europe	4	-3.15492	-0.518341	-2.28704	1.13595
23SZ50228	A0697	WATDE0801	LN	35.4	56.35	3.355	0.322	0.69	0.095	4.045	0.417	3.628	0.51819	0.205663	0.295031	17.0581	22.7818	89.691	0.227818	0.10309	0.170581	0.0234858	0.0796044	15961	0.904024	1.29503	Spring	PRT	Portugal	Europe	4	-1.45903	-0.221634	-1.35503	2.13373
23SZ50260	A0698	WATDE0802	LN	18.2	63.55	3.64	0.3495	0.375	0.0515	4.015	0.401	3.614	0.286389	0.103022	0.147353	9.33998	12.8429	90.0125	0.128429	0.0998755	0.0933998	0.0128269	0.0870486	11580.5	0.903984	1.14735	Spring	PRT	Portugal	Europe	3	-3.61424	-0.314534	-2.49862	1.81791
23SZ50296	A0274	WATDE0808	LN	39.4	49.8	3.31	0.318	0.615	0.0845	3.925	0.4025	3.5225	0.947791	0.185801	0.265723	15.6688	20.9938	89.7452	0.209938	0.102548	0.156688	0.0215287	0.0810191	22921.6	0.903927	1.26572	Spring	ESP	Spain	Europe	4	-1.35591	-0.605526	-1.39288	1.39393
23SZ50209	A0749	WATDE0811	LN	44.65	56.8	2.08	0.1995	1.86831	0.013	2.175	0.2125	1.9625	0.314261	0.0456731	0.0651629	85.8994	6.11765	90.2299	0.0611765	0.0977011	0.858994	0.00597701	0.0917241	10377.4	0.904087	1.06516	Spring	YUG	Yugoslavia	Europe	4	-1.13342	-1.80078	-0.628364	-3.26055
23SZ50173	A0168	WATDE0835	LN	58.05	64.7	5.015	0.4815	0.765	0.1055	5.78	0.587	5.193	0.904946	0.152542	0.219107	13.2353	17.9727	89.8443	0.179727	0.101557	0.132353	0.0182526	0.0833045	37301	0.903988	1.21911	Spring	IRN	Iran	Middle East	3	-1.93863	2.06348	-2.93795	1.25039
23SZ50195	A0161	WATDE0836	LN	69	51.35	4.465	0.4285	0.47	0.065	4.935	0.4935	4.4415	0.65628	0.105263	0.151692	9.52381	13.1712	90	0.131712	0.1	0.0952381	0.0131712	0.0868288	17305	0.904031	1.15169	Spring	IRN	Iran	Middle East	4	-3.14689	0.427741	-2.24789	1.00609
23SZ50200	A0679	WATDE0839	LN	35.4	49.2	2.76	0.265	0.425	0.0765	3.185	0.3415	2.8435	1.46748	0.153986	0.288679	13.3438	22.4012	89.2779	0.224012	0.107221	0.133438	0.0240188	0.0832025	33130	0.903986	1.28868	Spring	IRN	Iran	Middle East	4	-0.908596	-1.41489	-1.15062	1.14484
23SZ50129	A0314	WATDE0850	LN	68.85	60.6	5.635	0.541	0.82	0.1475	6.455	0.6885	5.7665	0.433168	0.145519	0.272643	12.7033	21.4234	89.3338	0.214234	0.106662	0.127033	0.0228505	0.083811	14914	0.903993	1.27264	Spring	CRT	Crete	Europe	3	-2.10484	2.93628	-2.05832	2.50598
23SZ50229	A0683	WATDE0851	LN	61.1	55.65	5.44	0.522	0.19	0.034	5.63	0.556	5.074	0.4115	0.0349265	0.0651341	3.37478	6.11511	90.1243	0.0611511	0.0987567	0.0337478	0.00603908	0.0927176	12904.3	0.904044	1.06513	Spring	IRN	Iran	Middle East	3	-4.80561	1.17025	-3.21346	0.989333
23SZ50153	A0241	WATDE0854	LN	91.65	69.55	3.565	0.6405	0.36	0.041	3.925	0.6815	3.2435	0.340043	0.100982	0.0640125	9.17197	6.01614	82.6369	0.0601614	0.173631	0.0917197	0.0104459	0.163185	9473.32	0.820337	1.06401	Spring	IND	India	Asia	4	-6.54474	1.81879	0.985004	0.298011
23SZ50098	A0090	WATDE0861	LN	62.35	48.15	2.38	0.2285	0.505	0.091	2.885	0.3195	2.5655	0.838006	0.212185	0.398249	17.5043	28.482	88.9255	0.28482	0.110745	0.175043	0.0315425	0.0792028	17543.4	0.903992	1.39825	Spring	IND	India	Asia	4	-0.431536	-1.67975	0.0268384	2.22831
23SZ50104	A0066	WATDE0862	LN	49.95	43.75	3.595	0.345	0.705	0.127	4.3	0.472	3.828	0.998857	0.196106	0.368116	16.3953	26.9068	89.0233	0.269068	0.109767	0.163953	0.0295349	0.0802326	17417.5	0.904033	1.36812	Spring	CHN	China	Asia	4	-0.468717	-0.0665496	-0.437957	2.17705
23SZ50270	A0068	WATDE0868	LN	43.7	47.2	3.605	0.346	0.41	0.074	4.015	0.42	3.595	1.2553	0.113731	0.213873	10.2117	17.619	89.5392	0.17619	0.104608	0.102117	0.0184309	0.0861768	26734.2	0.904022	1.21387	Spring	CHN	China	Asia	4	-1.94829	-0.606995	-1.65143	0.978469
23SZ50105	A0069	WATDE0871	LN	61.15	49.7	3.47	0.333	0.33	0.0595	3.8	0.3925	3.4075	0.977867	0.0951009	0.178679	8.68421	15.1592	89.6711	0.151592	0.103289	0.0868421	0.0156579	0.0876316	23385	0.904035	1.17868	Spring	CHN	China	Asia	4	-2.64349	-0.861959	-1.76786	0.902211
23SZ50282	A0284	WATDE0877	LN	21.85	61	2.855	0.274	0.37	0.0665	3.225	0.3405	2.8845	0.761475	0.129597	0.242701	11.4729	19.5301	89.4419	0.195301	0.105581	0.114729	0.0206202	0.0849612	26836.6	0.904028	1.2427	Spring	SUN	USSR	USSR	4	-2.07119	-1.07188	-1.80781	1.80745
23SZ50272	A0195	WATDE0888	LN	48.6	45	2.245	0.2155	0.46	0.083	2.705	0.2985	2.4065	1.18778	0.2049	0.385151	17.0055	27.8057	88.9649	0.278057	0.110351	0.170055	0.0306839	0.0796673	21796.3	0.904009	1.38515	Spring	SUN	USSR	USSR	4	-0.241829	-2.0299	-0.0297714	1.84866
23SZ50292	A0170	WATDE0889	LN	23.5	44.65	2.71	0.26	0.63	0.1135	3.34	0.3735	2.9665	0.916013	0.232472	0.436538	18.8623	30.3882	88.8174	0.303882	0.111826	0.188623	0.033982	0.0778443	16330.5	0.904059	1.43654	Spring	IRQ	Iraq	Middle East	4	0.11285	-1.15187	0.0578123	2.68844
23SZ50302	A0489	WATDE0892	LN	42.1	49.5	3.27	0.314	1.09	0.064	4.36	0.378	3.982	0.911111	0.333333	0.203822	25	16.9312	91.3303	0.169312	0.0866972	0.25	0.0146789	0.0720183	25750	0.903976	1.20382	Spring	TUN	Tunisia	North Africa	4	-1.0402	-0.483926	-2.15572	0.0569696
23SZ50134	A0596	WATDE0901	LN	49.5	48.65	3.555	0.3415	0.74	0.0435	4.295	0.385	3.91	1.20247	0.208158	0.127379	17.2293	11.2987	91.0361	0.112987	0.0896391	0.172293	0.0101281	0.0795111	31749.8	0.903938	1.12738	Spring	MAR	Morocco	North Africa	4	-2.10191	-0.619525	-2.60864	-0.453901
23SZ50120	A0668	WATDE0905	LN	79.45	41.3	2.36	0.2265	0.925	0.0545	3.285	0.281	3.004	1.1937	0.391949	0.240618	28.1583	19.395	91.446	0.19395	0.0855403	0.281583	0.0165906	0.0689498	23802.7	0.904025	1.24062	Spring	GRC	Greece	Europe	1	-0.359759	-1.96682	-1.14073	-0.523512
23SZ50231	A0684	WATDE0907	LN	46.95	56.1	6.67	0.64	1.83	0.107	8.5	0.747	7.753	1.25668	0.274363	0.167187	21.5294	14.324	91.2118	0.14324	0.0878824	0.215294	0.0125882	0.0752941	45003.9	0.904048	1.16719	Spring	IRQ	Iraq	Middle East	3	-1.07769	4.46005	-4.22132	-0.266593
23SZ50122	A0217	WATDE0909	LN	65.8	45.65	2.48	0.238	1.015	0.0595	3.495	0.2975	3.1975	0.860898	0.409274	0.25	29.0415	20	91.4878	0.2	0.0851216	0.290415	0.0170243	0.0680973	21076.3	0.904032	1.25	Spring	CHN	China	Asia	1	-0.470603	-1.58189	-1.33606	-0.033736
23SZ50139	A0235	WATDE0910	LN	64.05	47.85	1.495	0.259	0.375	0.0445	1.87	0.3035	1.5665	0.716823	0.250836	0.171815	20.0535	14.6623	83.7701	0.146623	0.162299	0.200535	0.0237968	0.138503	10112.5	0.826756	1.17181	Spring	IND	India	Asia	4	-3.59389	-1.84643	2.52012	0.21167
23SZ50114	A0101	WATDE0913	LN	81.9	31.55	2.275	0.352	0.82	0.074	3.095	0.426	2.669	0.692552	0.36044	0.210227	26.4943	17.3709	86.2359	0.173709	0.137641	0.264943	0.0239095	0.113732	5008.43	0.845275	1.21023	Spring	IRN	Iran	Middle East	4	-2.17779	-1.10584	2.12388	-0.0545262
23SZ50140	A0236	WATDE0916	LN	68.2	42.45	1.515	0.2425	0.505	0.0535	2.02	0.296	1.724	0.579505	0.333333	0.220619	25	18.0743	85.3465	0.180743	0.146535	0.25	0.0264851	0.12005	7126.44	0.839934	1.22062	Spring	IND	India	Asia	4	-2.54227	-2.05097	2.34751	0.403216
23SZ50144	A0233	WATDE0917	LN	90.55	41.95	2.555	0.3425	0.575	0.0595	3.13	0.402	2.728	0.618594	0.225049	0.173723	18.3706	14.801	87.1565	0.14801	0.128435	0.183706	0.0190096	0.109425	8475.93	0.865949	1.17372	Spring	IND	India	Asia	4	-3.01822	-1.13421	0.767947	0.287813
23SZ50281	A0243	WATDE0922	LN	34.3	43.55	2.375	0.364	0.975	0.079	3.35	0.443	2.907	0.870264	0.410526	0.217033	29.1045	17.833	86.7761	0.17833	0.132239	0.291045	0.0235821	0.108657	12481.5	0.846737	1.21703	Spring	IND	India	Asia	4	-1.74177	-0.497415	1.20764	0.0859021
23SZ50133	A0248	WATDE0923	LN	23.2	33.5	0.98	0.137	0.44	0.034	1.42	0.171	1.249	2.35224	0.44898	0.248175	30.9859	19.883	87.9577	0.19883	0.120423	0.309859	0.0239437	0.0964789	21921.1	0.860204	1.24818	Spring	IND	India	Asia	4	-0.121372	-3.67957	1.50185	-1.30252
23SZ50266	A0091	WATDE0924	LN	26.25	42.25	2.775	0.446	0.79	0.0735	3.565	0.5195	3.0455	0.768047	0.284685	0.164798	22.1599	14.1482	85.4278	0.141482	0.145722	0.221599	0.0206171	0.125105	9408.39	0.839279	1.1648	Spring	IND	India	Asia	4	-3.06401	-0.0077615	1.34538	0.295459
23SZ50154	A0389	WATDE0926	LN	73.85	52.85	2.72	0.381	0.755	0.059	3.475	0.44	3.035	0.59035	0.277574	0.154856	21.7266	13.4091	87.3381	0.134091	0.126619	0.217266	0.0169784	0.10964	13022.7	0.859926	1.15486	Spring	IND	India	Asia	4	-3.09267	-0.352137	0.171579	0.0877322
23SZ50147	A0368	WATDE0927	LN	75.6	44.1	1.925	0.192	3.18	0.165	5.105	0.357	4.748	1.30385	1.65195	0.859375	62.2919	46.2185	93.0069	0.462185	0.0699314	0.622919	0.0323213	0.0376102	36260.5	0.90026	1.85938	Spring	CHN	China	Asia	2	7.32649	0.381642	0.174787	-0.141697
23SZ50110	A0132	WATDE0932	LN	66.1	40.35	1.535	0.2485	0.555	0.0445	2.09	0.293	1.797	0.604709	0.361564	0.179074	26.555	15.1877	85.9809	0.151877	0.140191	0.26555	0.0212919	0.1189	7022.83	0.838111	1.17907	Spring	CHN	China	Asia	4	-2.73848	-2.13985	2.01718	-0.182666
23SZ50235	A0421	WATDE0933	LN	40.25	45.4	3.12	0.499	0.505	0.052	3.625	0.551	3.074	0.855727	0.161859	0.104208	13.931	9.43739	84.8	0.0943739	0.152	0.13931	0.0143448	0.137655	11603.9	0.840064	1.10421	Spring	AFG	Afghanistan	Asia	4	-4.40833	0.166835	0.9115	0.0634392
23SZ50304	A0381	WATDE0934	LN	36.75	43.1	1.29	0.236	0.17	0.028	1.46	0.264	1.196	0.545244	0.131783	0.118644	11.6438	10.6061	81.9178	0.106061	0.180822	0.116438	0.0191781	0.161644	5601.37	0.817054	1.11864	Spring	IND	India	Asia	4	-5.04586	-2.35895	2.95775	0.485861
23SZ50196	A0075	WATDE0937	LN	68.35	40.25	1.27	0.2165	0.195	0.0235	1.465	0.24	1.225	0.509317	0.153543	0.108545	13.3106	9.79167	83.6177	0.0979167	0.163823	0.133106	0.016041	0.147782	5036.7	0.829528	1.10855	Spring	CHN	China	Asia	4	-4.77829	-2.74141	2.44937	0.0237871
23SZ50113	A0103	WATDE0939	LN	65.35	52.8	2.475	0.3745	0.42	0.0565	2.895	0.431	2.464	0.979167	0.169697	0.150868	14.5078	13.109	85.1123	0.13109	0.148877	0.145078	0.0195164	0.129361	18335.6	0.848687	1.15087	Spring	IRQ	Iraq	Middle East	4	-3.67553	-0.650219	0.948316	0.230155
23SZ50295	A0640	WATDE0954	LN	42.15	50.9	2.055	0.3145	0.54	0.059	2.595	0.3735	2.2215	0.828094	0.262774	0.187599	20.8092	15.7965	85.6069	0.157965	0.143931	0.208092	0.022736	0.121195	14906	0.846959	1.1876	Spring	SUN	USSR	USSR	4	-2.89119	-1.13234	1.22487	0.438395
23SZ50180	A0285	WATDE0957	LN	54.2	40	3.04	0.4815	0.765	0.0835	3.805	0.565	3.24	0.985	0.251645	0.173416	20.1051	14.7788	85.1511	0.147788	0.148489	0.201051	0.0219448	0.126544	10613.6	0.841612	1.17342	Spring	SUN	USSR	USSR	4	-3.00228	0.296652	1.55682	0.158736
23SZ50128	A0785	WATDE0986	LN	82.55	54.2	2.63	0.326	2.275	0.148	4.905	0.474	4.431	0.743542	0.865019	0.453988	46.3812	31.2236	90.3364	0.312236	0.0966361	0.463812	0.0301733	0.0664628	22602.9	0.876046	1.45399	Spring	SUN	USSR	USSR	1	2.22415	1.08603	0.143526	0.230908
23SZ50185	A0137	WATDE0991	LN	67.45	47.35	3.005	0.412	0.89	0.0825	3.895	0.4945	3.4005	0.908131	0.296173	0.200243	22.8498	16.6835	87.3042	0.166835	0.126958	0.228498	0.021181	0.105777	16037.2	0.862895	1.20024	Spring	ETH	Ethiopia	North Africa	4	-2.19394	0.075036	0.383611	0.186896
23SZ50254	A0111	WATDE0995	LN	27.7	49.75	2.845	0.5005	0.345	0.0455	3.19	0.546	2.644	0.842211	0.121265	0.0909091	10.815	8.33333	82.884	0.0833333	0.17116	0.10815	0.0142633	0.156897	12178.8	0.824077	1.09091	Spring	SUN	USSR	USSR	4	-5.2046	0.143482	1.53076	0.223815
23SZ50214	A0289	WATDE1012	LN	55.15	42.5	1.81	0.311	0.595	0.053	2.405	0.364	2.041	1.02353	0.328729	0.170418	24.7401	14.5604	84.8649	0.145604	0.151351	0.247401	0.0220374	0.129314	12215	0.828177	1.17042	Spring	SUN	USSR	USSR	4	-2.85164	-1.42611	2.19319	-0.406161
23SZ50094	A0077	WATDE1037	LN	72.4	45.5	2.085	0.454	0.49	0.049	2.575	0.503	2.072	0.868132	0.235012	0.10793	19.0291	9.74155	80.466	0.0974155	0.19534	0.190291	0.0190291	0.176311	9200.63	0.782254	1.10793	Spring	CHN	China	Asia	4	-5.0663	-0.152218	3.80008	-0.664954
23SZ50267	A0094	WATDE1038	LN	22.9	50.1	2.685	0.3215	0.695	0.074	3.38	0.3955	2.9845	0.840319	0.258845	0.230171	20.5621	18.7105	88.2988	0.187105	0.117012	0.205621	0.0218935	0.0951183	18025.6	0.880261	1.23017	Spring	IND	India	Asia	4	-1.82129	-0.8077	-0.369139	0.98622
23SZ50099	A0080	WATDE1048	LN	59.35	43.2	2.89	0.443	0.635	0.0705	3.525	0.5135	3.0115	1.29398	0.219723	0.159142	18.0142	13.7293	85.4326	0.137293	0.145674	0.180142	0.02	0.125674	16577.3	0.846713	1.15914	Spring	CHN	China	Asia	4	-3.0289	-0.12453	1.16255	-0.197649
23SZ50256	A0439	WATDE1049	LN	59.3	30.65	2.32	0.346	0.925	0.0845	3.245	0.4305	2.8145	1.19902	0.398707	0.24422	28.5054	19.6283	86.7334	0.196283	0.132666	0.285054	0.0260401	0.106626	8490.42	0.850862	1.24422	Spring	CHN	China	Asia	1	-1.22783	-1.05296	1.95029	-0.168874
23SZ50106	A0081	WATDE1051	LN	78.75	43.65	1.845	0.318	0.595	0.0655	2.44	0.3835	2.0565	1.09164	0.322493	0.205975	24.3852	17.0795	84.2828	0.170795	0.157172	0.243852	0.0268443	0.130328	13233.4	0.827642	1.20597	Spring	CHN	China	Asia	4	-2.57695	-1.19999	2.65326	-0.205318
23SZ50290	A0084	WATDE1055	LN	24.4	27.5	0.58	0.104	0.245	0.028	0.825	0.132	0.693	1.40545	0.422414	0.269231	29.697	21.2121	84	0.212121	0.16	0.29697	0.0339394	0.126061	6642.97	0.82069	1.26923	Spring	CHN	China	Asia	4	-1.37426	-3.92108	4.04372	-0.126412
23SZ50258	A0012	WATDE1060	LN	35.4	39.3	1.755	0.288	0.455	0.0505	2.21	0.3385	1.8715	1.257	0.259259	0.175347	20.5882	14.9188	84.6833	0.149188	0.153167	0.205882	0.0228507	0.130317	12675.1	0.835897	1.17535	Spring	IND	India	Asia	4	-2.83695	-1.84107	2.14556	-0.134425
23SZ50158	A0782	WATDE1061	LN	62.55	52.25	1.955	0.284	0.49	0.062	2.445	0.346	2.099	0.492823	0.250639	0.21831	20.0409	17.9191	85.8487	0.179191	0.141513	0.200409	0.0253579	0.116155	9507.5	0.854731	1.21831	Spring	ESP	Spain	Europe	4	-2.88032	-1.36167	1.35403	1.01537
23SZ50001	Fielder	Fielder	NN	26.31	49.55	6.19	0.909389	0.766111	0.136889	6.95611	1.04628	5.90983	0.539598	0.141232	0.183106	11.0135	13.0834	84.9589	0.130834	0.150411	0.110135	0.0196789	0.130732	8667.67	0.853087	1.15053	Winter	GBE	Britain	Europe	1	-2.24284	1.25272	-0.0475135	-0.0155054
23SZ50021	A0171	WATDE0001	NN	21.7	46.45	1.9	0.1465	0.45	0.083	2.35	0.2295	2.1205	0.454252	0.236842	0.566553	19.1489	36.1656	90.234	0.361656	0.0976596	0.191489	0.0353191	0.0623404	10035.8	0.922895	1.56655	Spring	IRQ	Iraq	Middle East	3	4.81979	-0.863697	0.511898	-1.04778
23SZ50059	A0536	WATDE0002	NN	21.7	48.4	2.61	0.079	0.97	0.039	3.58	0.118	3.462	0.318182	0.371648	0.493671	27.095	33.0508	96.7039	0.330508	0.0329609	0.27095	0.0108939	0.022067	22613.5	0.969732	1.49367	Spring	AUS	Australia	Australia	3	5.66257	0.577897	-1.42378	2.13519
23SZ50071	A0648	WATDE0003	NN	12	48.35	4.42	0.7765	0.74	0.1405	5.16	0.917	4.243	0.552223	0.167421	0.18094	14.3411	15.3217	82.2287	0.153217	0.177713	0.143411	0.0272287	0.150484	7264.21	0.824321	1.18094	Spring	AUS	Australia	Australia	1	-1.56383	-0.0799419	1.43674	-0.0031773
23SZ50027	A0226	WATDE0004	NN	18.7	48.8	3.345	0.2845	1.035	0.19	4.38	0.4745	3.9055	0.394467	0.309417	0.667838	23.6301	40.0421	89.1667	0.400421	0.108333	0.236301	0.043379	0.0649543	8671.38	0.914948	1.66784	Spring	IND	India	Asia	3	4.97079	1.87721	2.43193	-1.09158
23SZ50043	A0372	WATDE0006	NN	19.2	45.45	4.31	0.3665	0.93	0.171	5.24	0.5375	4.7025	0.383938	0.215777	0.466576	17.7481	31.814	89.7424	0.31814	0.102576	0.177481	0.0326336	0.0699427	7731.83	0.914965	1.46658	Winter	FRA	France	Europe	4	2.91764	1.5242	0.867959	-0.785341
23SZ50064	A0587	WATDE0008	NN	10.5	68.3	4.94	0.726	0.845	0.161	5.785	0.887	4.898	0.348463	0.171053	0.221763	14.6067	18.1511	84.6672	0.181511	0.153328	0.146067	0.0278306	0.125497	10601.7	0.853036	1.22176	Spring	MAR	Morocco	North Africa	1	-1.03455	1.20826	0.695332	-0.0971522
23SZ50051	A0455	WATDE0011	NN	29.4	53.15	3.87	0.569	0.71	0.1305	4.58	0.6995	3.8805	0.355597	0.183463	0.22935	15.5022	18.6562	84.7271	0.186562	0.152729	0.155022	0.0284934	0.124236	6577.23	0.852972	1.22935	Spring	IND	India	Asia	1	-0.280622	-0.338616	0.917302	-0.333115
23SZ50044	A0380	WATDE0012	NN	22.5	45.45	4.515	0.384	0.985	0.181	5.5	0.565	4.935	0.446645	0.218162	0.471354	17.9091	32.0354	89.7273	0.320354	0.102727	0.179091	0.0329091	0.0698182	8981.4	0.91495	1.47135	Winter	IND	India	Asia	4	2.86609	1.89229	0.873616	-0.723321
23SZ50076	A0687	WATDE0013	NN	15.4	43.2	4.97	0.873	0.965	0.1835	5.935	1.0565	4.8785	0.631944	0.194165	0.210195	16.2595	17.3687	82.1988	0.173687	0.178012	0.162595	0.0309183	0.147094	6625.18	0.824346	1.21019	Spring	ITA	Italy	Europe	1	-1.41439	0.993345	2.20704	0.0353478
23SZ50093	A0371	WATDE0014	NN	27.85	45.45	4.48	0.2925	0.54	0.1025	5.02	0.395	4.625	0.514851	0.120536	0.350427	10.757	25.9494	92.1315	0.259494	0.0786853	0.10757	0.0204183	0.0582669	13516.3	0.93471	1.35043	Winter	FRA	France	Europe	4	2.05099	0.546365	-1.91428	-0.588389
23SZ50028	A0234	WATDE0015	NN	23.55	50.8	3.99	0.339	0.68	0.125	4.67	0.464	4.206	0.234252	0.170426	0.368732	14.561	26.9397	90.0642	0.269397	0.0993576	0.14561	0.0267666	0.072591	6084.29	0.915038	1.36873	Spring	IND	India	Asia	4	2.06657	0.27758	-0.214531	-0.847016
23SZ50061	A0548	WATDE0018	NN	20.15	49.7	1.555	0.2285	0.31	0.059	1.865	0.2875	1.5775	0.457746	0.199357	0.258206	16.622	20.5217	84.5845	0.205217	0.154155	0.16622	0.0316354	0.12252	7334.64	0.853055	1.25821	Spring	CHN	China	Asia	1	1.29568	-2.87393	0.786829	-0.277238
23SZ50067	A0606	WATDE0019	NN	23.8	51.1	3.726	0.188	1.335	0.063	5.061	0.251	4.81	0.240705	0.358293	0.335106	26.3782	25.0996	95.0405	0.250996	0.0495949	0.263782	0.0124481	0.0371468	12673.3	0.949544	1.33511	Spring	ESP	Spain	Europe	3	3.61542	1.09699	-0.720576	2.47092
23SZ50047	A0407	WATDE0020	NN	19.4	45.7	8.41	1.2365	1.9	0.3495	10.31	1.586	8.724	0.672867	0.225922	0.282653	18.4287	22.0366	84.6169	0.220366	0.153831	0.184287	0.0338991	0.119932	9135.17	0.852973	1.28265	Spring	GBR	United Kingdom	Europe	2	-1.78387	6.39811	3.05009	0.244593
23SZ50081	A0769	WATDE0021	NN	18.15	62.2	6.45	1.133	1.12	0.213	7.57	1.346	6.224	0.426045	0.173643	0.187996	14.7952	15.8247	82.2193	0.158247	0.177807	0.147952	0.0281374	0.14967	9270.16	0.824341	1.188	Spring	ESP	Spain	Europe	2	-2.7544	2.69733	1.7517	-0.0856934
23SZ50046	A0401	WATDE0022	NN	21.5	42.7	4.57	0.388	0.88	0.162	5.45	0.55	4.9	0.42623	0.19256	0.417526	16.1468	29.4545	89.9083	0.294545	0.100917	0.161468	0.0297248	0.0711927	7700.75	0.915098	1.41753	Spring	POL	Poland	Europe	4	2.40019	1.37742	0.41335	-0.687723
23SZ50092	A0136	WATDE0024	NN	22.4	52.05	3.44	0.2245	0.56	0.1065	4	0.331	3.669	0.512008	0.162791	0.474388	14	32.1752	91.725	0.321752	0.08275	0.14	0.026625	0.056125	16762.9	0.934738	1.47439	Spring	EGY	Egypt	North Africa	4	3.46137	0.546783	-1.17046	-0.774086
23SZ50069	A0623	WATDE0027	NN	21.15	40.95	2.48	0.4355	0.605	0.115	3.085	0.5505	2.5345	0.470085	0.243952	0.264064	19.611	20.8901	82.1556	0.208901	0.178444	0.19611	0.0372771	0.141167	4417.56	0.824395	1.26406	Spring	ESP	Spain	Europe	1	0.659202	-1.7635	2.52575	-0.265123
23SZ50060	A0541	WATDE0028	NN	14.6	58.1	4.035	0.593	0.66	0.1255	4.695	0.7185	3.9765	0.370912	0.163569	0.211636	14.0575	17.4669	84.6965	0.174669	0.153035	0.140575	0.0267306	0.126305	8181.49	0.853036	1.21164	Spring	BUR	Burma	Asia	1	-0.606983	-0.236551	0.566225	-0.200029
23SZ50033	A0261	WATDE0031	NN	21.1	42.85	1.615	0.1375	0.29	0.0535	1.905	0.191	1.714	0.394399	0.179567	0.389091	15.2231	28.0105	89.9738	0.280105	0.100262	0.152231	0.028084	0.0721785	7222.69	0.914861	1.38909	Spring	IRN	Iran	Middle East	3	3.36601	-2.27414	-0.373051	-0.765107
23SZ50084	A0781	WATDE0032	NN	13.1	53.2	3.97	0.6975	0.63	0.1195	4.6	0.817	3.783	0.454887	0.15869	0.171326	13.6957	14.6267	82.2391	0.146267	0.177609	0.136957	0.0259783	0.15163	7248.74	0.824307	1.17133	Spring	ESP	Spain	Europe	1	-1.52627	-0.724708	1.09887	-0.106654
23SZ50019	A0155	WATDE0033	NN	16.6	48.2	1.455	0.112	0.32	0.0585	1.775	0.1705	1.6045	0.438797	0.219931	0.522321	18.0282	34.3109	90.3944	0.343109	0.0960563	0.180282	0.0329577	0.0630986	10612.8	0.923024	1.52232	Spring	IND	India	Asia	3	4.65021	-1.58924	0.0454981	-0.904787
23SZ50023	A0189	WATDE0036	NN	14.8	55.25	3.815	0.294	1.19	0.2185	5.005	0.5125	4.4925	0.300452	0.311927	0.743197	23.7762	42.6341	89.7602	0.426341	0.102398	0.237762	0.0436563	0.0587413	8956.75	0.922936	1.7432	Spring	ESP	Spain	Europe	3	5.29794	2.89411	2.55045	-1.3429
23SZ50082	A0776	WATDE0037	NN	17.25	53.2	2.67	0.469	0.49	0.093	3.16	0.562	2.598	0.404135	0.183521	0.198294	15.5063	16.548	82.2152	0.16548	0.177848	0.155063	0.0294304	0.148418	6431.33	0.824345	1.19829	Spring	CYP	Cyprus	Europe	1	-0.472183	-1.98657	1.29451	-0.221787
23SZ50034	A0262	WATDE0042	NN	15.3	64.3	3.746	0.476	1.395	0.072	5.141	0.548	4.593	0.421462	0.372397	0.151261	27.1348	13.1387	89.3406	0.131387	0.106594	0.271348	0.0140051	0.092589	16347.3	0.872931	1.15126	Spring	IRN	Iran	Middle East	3	0.576571	0.81181	0.245193	3.50961
23SZ50036	A0279	WATDE0044	NN	19.25	56.8	1.295	0.11	0.32	0.0585	1.615	0.1685	1.4465	0.28081	0.247104	0.531818	19.8142	34.7181	89.5666	0.347181	0.104334	0.198142	0.0362229	0.0681115	8683.24	0.915058	1.53182	Winter	GBR	United Kingdom	Europe	3	4.63399	-1.69227	0.534953	-1.05507
23SZ50037	A0295	WATDE0047	NN	11.9	39.3	3.19	0.271	0.6	0.11	3.79	0.381	3.409	0.430025	0.188088	0.405904	15.8311	28.8714	89.9472	0.288714	0.100528	0.158311	0.0290237	0.071504	6606.84	0.915047	1.4059	Spring	YUG	Yugoslavia	Europe	4	2.95734	-0.400621	0.199163	-0.636272
23SZ50007	A0050	WATDE0049	NN	21.3	26.7	0.57	0.044	0.1	0.018	0.67	0.062	0.608	0.393258	0.175439	0.409091	14.9254	29.0323	90.7463	0.290323	0.0925373	0.149254	0.0268657	0.0656716	3029.59	0.922807	1.40909	Spring	YUG	Yugoslavia	Europe	3	4.23958	-3.79496	-0.333074	-0.986556
23SZ50070	A0628	WATDE0050	NN	20.1	64.65	5.405	0.9495	1.28	0.243	6.685	1.1925	5.4925	0.448569	0.236818	0.255924	19.1473	20.3774	82.1616	0.203774	0.178384	0.191473	0.03635	0.142034	10510.2	0.824329	1.25592	Spring	ESP	Spain	Europe	2	-1.32982	2.75657	2.75866	-0.00730716
23SZ50078	A0703	WATDE0052	NN	30.3	40.3	3.77	0.6625	0.615	0.117	4.385	0.7795	3.6055	0.442928	0.16313	0.176604	14.0251	15.0096	82.2235	0.150096	0.177765	0.140251	0.0266819	0.151083	4046.66	0.824271	1.1766	Spring	PRT	Portugal	Europe	1	-1.27285	-1.25916	1.37854	-0.396373
23SZ50066	A0597	WATDE0053	NN	27.5	47.9	2.615	0.3845	0.52	0.099	3.135	0.4835	2.6515	0.420668	0.198853	0.257477	16.5869	20.4757	84.5774	0.204757	0.154226	0.165869	0.0315789	0.122648	6258.23	0.852964	1.25748	Spring	PAL	Palestine	Middle East	1	0.734939	-1.66258	1.0881	-0.394151
23SZ50017	A0147	WATDE0054	NN	16.9	29.9	1.55	0.119	0.51	0.093	2.06	0.212	1.848	0.719064	0.329032	0.781513	24.7573	43.8679	89.7087	0.438679	0.102913	0.247573	0.0451456	0.057767	6246.56	0.923226	1.78151	Spring	IND	India	Asia	3	6.87629	-0.557782	2.38924	-1.25107
23SZ50018	A0149	WATDE0055	NN	27.1	32.5	1.785	0.1375	0.575	0.1055	2.36	0.243	2.117	0.689231	0.322129	0.767273	24.3644	43.4156	89.7034	0.434156	0.102966	0.243644	0.0447034	0.0582627	7070.29	0.922969	1.76727	Spring	IND	India	Asia	3	6.58483	-0.233612	2.25033	-1.33116
23SZ50030	A0247	WATDE0056	NN	17.65	41.5	5.54	0.471	1.37	0.252	6.91	0.723	6.187	0.484337	0.247292	0.535032	19.8263	34.8548	89.5369	0.348548	0.104631	0.198263	0.0364689	0.0681621	7972.3	0.914982	1.53503	Spring	IND	India	Asia	3	3.03197	3.71039	1.93263	-0.732377
23SZ50008	A0062	WATDE0057	NN	15.95	48.1	2.606	0.184	1.03	0.037	3.636	0.221	3.415	0.611227	0.395242	0.201087	28.3278	16.7421	93.9219	0.167421	0.0607811	0.283278	0.010176	0.0506051	23266.1	0.929394	1.20109	Spring	CHN	China	Asia	3	2.99321	-0.219971	-1.2068	3.97286
23SZ50062	A0553	WATDE0058	NN	16.9	53.5	5.59	0.8215	1.035	0.197	6.625	1.0185	5.6065	0.454206	0.185152	0.239805	15.6226	19.3422	84.6264	0.193422	0.153736	0.156226	0.0297358	0.124	8456.39	0.853041	1.23981	Spring	CHN	China	Asia	2	-0.984199	1.96886	1.40725	-0.130184
23SZ50053	A0478	WATDE0059	NN	15.1	48.4	2.113	0.153	0.685	0.048	2.798	0.201	2.597	0.415289	0.324184	0.313725	24.4818	23.8806	92.8163	0.238806	0.071837	0.244818	0.0171551	0.0546819	13542.3	0.927591	1.31373	Winter	ROM	Romania	Europe	3	3.59796	-1.09203	-0.594568	1.88285
23SZ50040	A0356	WATDE0060	NN	17.8	40.55	1.25	0.1065	0.365	0.067	1.615	0.1735	1.4415	0.617756	0.292	0.629108	22.6006	38.6167	89.257	0.386167	0.10743	0.226006	0.0414861	0.0659443	9455.22	0.9148	1.62911	Spring	AFG	Afghanistan	Asia	3	5.69813	-1.36626	1.43034	-0.908489
23SZ50041	A0357	WATDE0061	NN	25.05	48.3	7.3	0.6205	1.505	0.2765	8.805	0.897	7.908	0.47205	0.206164	0.445608	17.0926	30.825	89.8126	0.30825	0.101874	0.170926	0.0314026	0.0704713	10809.8	0.915	1.44561	Spring	AFG	Afghanistan	Asia	3	1.43101	5.15031	1.04669	-0.535656
23SZ50038	A0301	WATDE0062	NN	22.8	52.2	2.1	0.179	0.27	0.05	2.37	0.229	2.141	0.289272	0.128571	0.27933	11.3924	21.8341	90.3376	0.218341	0.0966245	0.113924	0.021097	0.0755274	8157.56	0.914762	1.27933	Spring	AFG	Afghanistan	Asia	4	1.96495	-2.26279	-1.49535	-0.608928
23SZ50014	A0113	WATDE0063	NN	23.95	47.35	1.325	0.102	0.24	0.044	1.565	0.146	1.419	0.50264	0.181132	0.431373	15.3355	30.137	90.6709	0.30137	0.0932907	0.153355	0.028115	0.0651757	12079.8	0.923019	1.43137	Spring	AFG	Afghanistan	Asia	3	3.89564	-2.12335	-0.821842	-0.702522
23SZ50025	A0206	WATDE0064	NN	17.45	41.85	2.93	0.2255	0.62	0.114	3.55	0.3395	3.2105	0.412186	0.211604	0.505543	17.4648	33.5788	90.4366	0.335788	0.0956338	0.174648	0.0321127	0.0635211	7548.72	0.923038	1.50554	Spring	AFG	Afghanistan	Asia	4	3.9496	-0.11221	0.459774	-0.955643
23SZ50052	A0473	WATDE0065	NN	20.3	58.45	8.9	1.456	2.81	0.12315	11.71	1.972	9.738	0.66296	0.283838	0.354861	23.9966	6.24494	83.1597	0.0624494	0.168403	0.239966	0.0105167	0.124338	13449.5	0.836404	1.08458	Winter	POL	Poland	Europe	2	-3.96901	6.537	2.03296	3.79573
23SZ50077	A0693	WATDE0066	NN	23.4	58.5	7.06	1.24	1.145	0.218	8.205	1.458	6.747	0.494017	0.162181	0.175806	13.9549	14.952	82.2303	0.14952	0.177697	0.139549	0.0265692	0.151127	9514.25	0.824363	1.17581	Spring	POL	Poland	Europe	2	-3.21896	3.13109	1.6095	-0.0800127
23SZ50065	A0595	WATDE0067	NN	18.2	53.2	2.762	0.137	0.81	0.033	3.572	0.17	3.402	0.270677	0.293266	0.240876	22.6764	19.4118	95.2408	0.194118	0.0475924	0.226764	0.00923852	0.0383539	16096.7	0.950398	1.24088	Spring	MAR	Morocco	North Africa	3	3.05934	-0.646954	-1.98733	2.4135
23SZ50039	A0307	WATDE0068	NN	30.75	45.8	3.11	0.264	0.65	0.12	3.76	0.384	3.376	0.388646	0.209003	0.454545	17.2872	31.25	89.7872	0.3125	0.102128	0.172872	0.0319149	0.0702128	7982.56	0.915113	1.45455	Spring	AUS	Australia	Australia	3	3.26065	-0.0466858	0.374032	-0.920038
23SZ50068	A0613	WATDE0069	NN	30.85	40.15	2.78	0.4085	0.905	0.172	3.685	0.5805	3.1045	0.758406	0.32554	0.421053	24.559	29.6296	84.2469	0.296296	0.157531	0.24559	0.0466757	0.110855	7760.83	0.853058	1.42105	Spring	ESP	Spain	Europe	3	2.61453	0.251749	3.31475	-0.161286
23SZ50063	A0564	WATDE0071	NN	26.05	58.2	4.325	0.636	0.865	0.1645	5.19	0.8005	4.3895	0.611684	0.2	0.258648	16.6667	20.5497	84.5761	0.205497	0.154239	0.166667	0.0316956	0.122543	13433.2	0.852948	1.25865	Spring	GRC	Greece	Europe	1	-0.192512	1.01642	1.02958	0.042288
23SZ50049	A0444	WATDE0072	NN	30.2	50.85	7.13	1.048	1.325	0.2435	8.455	1.2915	7.1635	0.512291	0.185835	0.232347	15.6712	18.854	84.725	0.18854	0.15275	0.156712	0.0287995	0.12395	8671.97	0.853015	1.23235	Spring	GRC	Greece	Europe	2	-1.83295	3.73664	1.61085	-0.0721589
23SZ50016	A0145	WATDE0073	NN	18.9	28.55	2.22	0.171	0.555	0.102	2.775	0.273	2.502	0.635727	0.25	0.596491	20	37.3626	90.1622	0.373626	0.0983784	0.2	0.0367568	0.0616216	5267.24	0.922973	1.59649	Spring	GRC	Greece	Europe	3	5.14196	-0.650642	1.29474	-1.03311
23SZ50015	A0121	WATDE0074	NN	38.75	50.45	2.845	0.219	0.95	0.1745	3.795	0.3935	3.4015	0.384539	0.333919	0.796804	25.0329	44.3456	89.6311	0.443456	0.103689	0.250329	0.0459816	0.0577075	9439.09	0.923023	1.7968	Spring	CHN	China	Asia	3	6.07529	1.72286	2.4907	-1.63718
23SZ50032	A0258	WATDE0075	NN	20.1	46.2	4.97	0.422	0.95	0.174	5.92	0.596	5.324	0.595238	0.191147	0.412322	16.0473	29.1946	89.9324	0.291946	0.100676	0.160473	0.0293919	0.0712838	12619.7	0.915091	1.41232	Spring	IRN	Iran	Middle East	4	2.1862	2.13057	0.133537	-0.344537
23SZ50035	A0266	WATDE0076	NN	32.2	37.5	1.515	0.129	0.41	0.075	1.925	0.204	1.721	0.470667	0.270627	0.581395	21.2987	36.7647	89.4026	0.367647	0.105974	0.212987	0.038961	0.067013	6245.63	0.914851	1.5814	Spring	IRN	Iran	Middle East	3	5.1429	-1.49163	1.27606	-1.17207
23SZ50022	A0176	WATDE0077	NN	31.15	61.5	4.19	0.323	0.73	0.134	4.92	0.457	4.463	0.213008	0.174224	0.414861	14.8374	29.3217	90.7114	0.293217	0.0928862	0.148374	0.0272358	0.0656504	8673.52	0.922912	1.41486	Spring	PRT	Portugal	Europe	4	2.33194	0.974112	-0.509657	-0.996063
23SZ50091	A0008	WATDE0078	NN	16.5	52.8	6.29	0.4105	0.835	0.159	7.125	0.5695	6.5555	0.545455	0.13275	0.387333	11.7193	27.9192	92.007	0.279192	0.0799298	0.117193	0.0223158	0.057614	19024.7	0.934738	1.38733	Spring	GRC	Greece	Europe	4	1.68276	2.9885	-1.70692	-0.35916
23SZ50072	A0650	WATDE0079	NN	18.25	52	5.385	0.946	1.065	0.2025	6.45	1.1485	5.3015	0.517308	0.197772	0.214059	16.5116	17.6317	82.1938	0.176317	0.178062	0.165116	0.0313953	0.146667	7855.69	0.824327	1.21406	Winter	BGR	Bulgaria	Europe	2	-1.70635	1.70932	2.21994	-0.0465667
23SZ50013	A0102	WATDE0080	NN	34.9	45.2	2.54	0.1955	0.865	0.159	3.405	0.3545	3.0505	0.445796	0.340551	0.813299	25.4038	44.8519	89.5888	0.448519	0.104112	0.254038	0.046696	0.0574156	8748.11	0.923031	1.8133	Spring	IRN	Iran	Middle East	3	6.4111	1.27224	2.61327	-1.61666
23SZ50055	A0490	WATDE0082	NN	15.4	64	7.29	1.0715	1.505	0.286	8.795	1.3575	7.4375	0.486719	0.206447	0.266916	17.112	21.0681	84.5651	0.210681	0.154349	0.17112	0.0325185	0.121831	12916.2	0.853018	1.26692	Spring	TUR	Turkey	Middle East	2	-1.62138	4.90038	1.98421	0.084734
23SZ50074	A0659	WATDE0083	NN	21.55	50.4	4.15	0.729	0.68	0.129	4.83	0.858	3.972	0.375	0.163855	0.176955	14.0787	15.035	82.236	0.15035	0.17764	0.140787	0.0267081	0.150932	5362.31	0.824337	1.17695	Spring	CRT	Crete	Europe	1	-1.55425	-0.60436	1.33557	-0.314639
23SZ50048	A0438	WATDE0084	NN	22.75	38.8	3.21	0.472	0.915	0.1685	4.125	0.6405	3.4845	0.795103	0.285047	0.356992	22.1818	26.3076	84.4727	0.263076	0.155273	0.221818	0.0408485	0.114424	7708.89	0.85296	1.35699	Winter	CHN	China	Asia	3	1.78534	0.316933	2.74537	0.109202
23SZ50073	A0658	WATDE0085	NN	24.3	45.7	4.625	0.8125	0.855	0.1625	5.48	0.975	4.505	0.498906	0.184865	0.2	15.6022	16.6667	82.208	0.166667	0.17792	0.156022	0.0296533	0.148266	5856.35	0.824324	1.2	Winter	CHN	China	Asia	1	-1.44066	0.324254	1.8907	-0.20403
23SZ50054	A0479	WATDE0086	NN	35.6	51.4	4.4	0.647	1.27	0.242	5.67	0.889	4.781	0.626459	0.288636	0.374034	22.3986	27.2216	84.321	0.272216	0.15679	0.223986	0.0426808	0.114109	10556	0.852955	1.37403	Spring	ROM	Romania	Europe	1	1.10377	2.39511	3.02706	-0.166749
23SZ50083	A0777	WATDE0087	NN	23.8	36.2	8.62	1.514	1.14	0.217	9.76	1.731	8.029	0.892265	0.132251	0.143329	11.6803	12.5361	82.2643	0.125361	0.177357	0.116803	0.0222336	0.155123	6592.71	0.824362	1.14333	Spring	POL	Poland	Europe	2	-4.23052	3.86001	1.50633	0.158889
23SZ50079	A0716	WATDE0090	NN	14.4	46.45	2.805	0.493	0.42	0.08	3.225	0.573	2.652	0.435953	0.149733	0.162272	13.0233	13.9616	82.2326	0.139616	0.177674	0.130233	0.0248062	0.152868	5294.02	0.824242	1.16227	Spring	ESP	Spain	Europe	1	-0.968836	-2.38931	0.870212	-0.221399
23SZ50085	A0783	WATDE0091	NN	20.15	47.35	5.175	0.338	0.775	0.1475	5.95	0.4855	5.4645	0.600845	0.149758	0.436391	13.0252	30.3811	91.8403	0.303811	0.0815966	0.130252	0.0247899	0.0568067	16509.4	0.934686	1.43639	Spring	ESP	Spain	Europe	4	2.54772	2.10157	-1.19367	-0.552099
23SZ50075	A0667	WATDE0092	NN	12.3	44.9	8.13	1.428	1.98	0.376	10.11	1.804	8.306	0.761693	0.243542	0.263305	19.5846	20.8426	82.1563	0.208426	0.178437	0.195846	0.0371909	0.141246	8605.72	0.824354	1.26331	Spring	GRC	Greece	Europe	2	-2.4617	6.4264	4.18553	0.355397
23SZ50011	A0093	WATDE0093	NN	30.45	52.45	7.4	0.57	1.86	0.342	9.26	0.912	8.348	0.530982	0.251351	0.6	20.0864	37.5	90.1512	0.375	0.0984881	0.200864	0.036933	0.0615551	14831.6	0.922973	1.6	Spring	IND	India	Asia	3	2.70095	6.84438	1.88803	-0.739167
23SZ50086	A0789	WATDE0094	NN	19.25	64.05	1.49	0.0975	0.63	0.1195	2.12	0.217	1.903	0.468384	0.422819	0.341397	29.717	55.0691	89.7642	0.550691	0.102358	0.29717	0.0563679	0.0459906	18772.3	0.934564	2.22564	Spring	CHN	China	Asia	3	7.87738	1.02909	2.58873	-1.2275
23SZ50002	A0004	WATDE0095	NN	29	48.1	2.184	0.157	0.865	0.036	3.049	0.193	2.856	0.451143	0.396062	0.229299	28.37	18.6528	93.6701	0.186528	0.0632994	0.2837	0.0118071	0.0514923	16489.4	0.928114	1.2293	Spring	CHN	China	Asia	3	3.24193	-0.979552	-0.825368	3.19737
23SZ50020	A0163	WATDE0096	NN	26.7	32.6	1.06	0.0815	0.195	0.0355	1.255	0.117	1.138	0.447853	0.183962	0.435583	15.5378	30.3419	90.6773	0.303419	0.0932271	0.155378	0.0282869	0.0649402	5105.38	0.923113	1.43558	Spring	IRN	Iran	Middle East	3	4.17912	-2.93131	-0.297728	-0.989633
23SZ50087	A0791	WATDE0097	NN	26.9	49.2	4.115	0.2685	0.52	0.099	4.635	0.3675	4.2675	0.387195	0.126367	0.368715	11.219	26.9388	92.0712	0.269388	0.079288	0.11219	0.0213592	0.0579288	11821	0.934751	1.36872	Spring	IRN	Iran	Middle East	4	2.28872	0.25534	-1.72567	-0.79753
23SZ50012	A0099	WATDE0098	NN	22.8	33.7	2.505	0.193	0.71	0.1305	3.215	0.3235	2.8915	0.698813	0.283433	0.676166	22.084	40.34	89.9378	0.4034	0.100622	0.22084	0.040591	0.0600311	7887.28	0.922954	1.67617	Spring	IND	India	Asia	3	5.58407	0.390075	1.77829	-1.06424
23SZ50042	A0369	WATDE0099	NN	18.9	42.85	2.84	0.2415	0.845	0.1555	3.685	0.397	3.288	0.558926	0.297535	0.643892	22.9308	39.1688	89.2266	0.391688	0.107734	0.229308	0.0421981	0.065536	9525.84	0.914965	1.64389	Spring	CHN	China	Asia	3	5.08149	0.994501	2.04628	-0.922731
23SZ50031	A0255	WATDE0100	NN	34.2	42.7	3.945	0.3355	0.8	0.147	4.745	0.4825	4.2625	0.709602	0.202788	0.438152	16.8599	30.4663	89.8314	0.304663	0.101686	0.168599	0.03098	0.070706	12723.6	0.914956	1.43815	Spring	IRN	Iran	Middle East	3	2.82069	1.12919	0.138774	-0.458017
23SZ50029	A0237	WATDE0101	NN	27.3	59.15	4.825	0.41	0.77	0.1415	5.595	0.5515	5.0435	0.360101	0.159585	0.345122	13.7623	25.6573	90.143	0.256573	0.0985702	0.137623	0.0252904	0.0732797	12781.7	0.915026	1.34512	Spring	IND	India	Asia	4	1.42466	1.42562	-0.827704	-0.512043
23SZ50045	A0385	WATDE0102	NN	28.9	39.9	3.985	0.3385	1.19	0.2185	5.175	0.557	4.618	0.586466	0.29862	0.645495	22.9952	39.228	89.2367	0.39228	0.107633	0.229952	0.0422222	0.0654106	8674.49	0.915056	1.64549	Spring	IND	India	Asia	3	4.5776	2.5778	2.46652	-0.955997
23SZ50057	A0501	WATDE0103	NN	17.85	56.1	2.745	0.4035	0.345	0.0655	3.09	0.469	2.621	0.325312	0.125683	0.16233	11.165	13.9659	84.822	0.139659	0.15178	0.11165	0.0211974	0.130583	6745.46	0.853005	1.16233	Winter	SUN	USSR	USSR	1	-0.610377	-2.34342	-0.359563	-0.301648
23SZ50058	A0526	WATDE0104	NN	20.25	46.5	7.3	1.073	0.99	0.189	8.29	1.262	7.028	0.750538	0.135616	0.176142	11.9421	14.9762	84.7768	0.149762	0.152232	0.119421	0.0227986	0.129433	10660.4	0.853014	1.17614	Spring	DZA	Algeria	North Africa	2	-2.52638	2.92082	0.439944	0.186469
23SZ50003	A0007	WATDE0106	NN	30.95	52.3	2.064	0.152	0.72	0.027	2.784	0.179	2.605	0.414914	0.348837	0.177632	25.8621	15.0838	93.5704	0.150838	0.064296	0.258621	0.00969828	0.0545977	17651.3	0.926357	1.17763	Spring	ETH	Ethiopia	North Africa	3	2.58895	-1.46603	-1.51097	3.08261
23SZ50005	A0036	WATDE0107	NN	26.5	43.2	1.964	0.134	0.905	0.034	2.869	0.168	2.701	0.43287	0.460794	0.253731	31.5441	20.2381	94.1443	0.202381	0.058557	0.315441	0.0118508	0.0467062	13795.8	0.931772	1.25373	Spring	SUN	USSR	USSR	3	3.90945	-1.10321	-0.232663	3.51314
23SZ50056	A0495	WATDE0109	NN	21.5	44.5	2.38	0.35	0.4	0.076	2.78	0.426	2.354	0.370787	0.168067	0.217143	14.3885	17.8404	84.6763	0.178404	0.153237	0.143885	0.0273381	0.125899	4791.58	0.852941	1.21714	Winter	SUN	USSR	USSR	1	0.414229	-2.46054	0.622464	-0.40235
23SZ50090	A0110	WATDE0110	NN	32.3	59	4.855	0.317	0.97	0.1845	5.825	0.5015	5.3235	0.335593	0.199794	0.582019	16.6524	36.7896	91.3906	0.367896	0.0860944	0.166524	0.0316738	0.0544206	13568.8	0.934706	1.58202	Spring	SUN	USSR	USSR	3	3.58934	2.79388	0.00292939	-1.30862
23SZ50010	A0087	WATDE0111	NN	24.2	45.5	4.83	0.372	0.67	0.123	5.5	0.495	5.005	0.338462	0.138716	0.330645	12.1818	24.8485	91	0.248485	0.09	0.121818	0.0223636	0.0676364	7785.56	0.922981	1.33065	Spring	FIN	Finland	Europe	4	1.56189	0.719637	-1.00299	-0.677592
23SZ50088	A0104	WATDE0112	NN	28.45	55.2	4.105	0.268	0.61	0.116	4.715	0.384	4.331	0.423913	0.148599	0.432836	12.9374	30.2083	91.8558	0.302083	0.0814422	0.129374	0.0246023	0.0568399	15860.1	0.934714	1.43284	Spring	ITA	Italy	Europe	4	2.78498	0.95219	-1.45379	-0.8198
23SZ50006	A0042	WATDE0113	NN	30	47.5	2.78	0.084	0.645	0.047	3.425	0.131	3.294	0.404211	0.232014	0.559524	18.8321	35.8779	96.1752	0.358779	0.0382482	0.188321	0.0137226	0.0245255	23844.3	0.969784	1.55952	Spring	SUN	USSR	USSR	3	5.39463	0.399249	-2.33724	0.372055
23SZ50004	A0029	WATDE0114	NN	19.05	27	3.12	0.24	0.88	0.162	4	0.402	3.598	0.444444	0.282051	0.675	22	40.2985	89.95	0.402985	0.1005	0.22	0.0405	0.06	3223.88	0.923077	1.675	Spring	SUN	USSR	USSR	3	5.39568	0.813768	2.34192	-1.3788
23SZ50089	A0108	WATDE0115	NN	23.4	50.15	3.655	0.2385	0.525	0.1	4.18	0.3385	3.8415	0.564307	0.143639	0.419287	12.5598	29.5421	91.9019	0.295421	0.0809809	0.125598	0.0239234	0.0570574	17525.7	0.934747	1.41929	Spring	TUN	Tunisia	North Africa	4	2.94686	0.440023	-1.63214	-0.582747
23SZ50024	A0191	WATDE0116	NN	28.3	43.5	1.65	0.127	0.34	0.0625	1.99	0.1895	1.8005	0.34023	0.206061	0.492126	17.0854	32.9815	90.4774	0.329815	0.0952261	0.170854	0.031407	0.0638191	6760.75	0.92303	1.49213	Spring	TUN	Tunisia	North Africa	3	4.28572	-1.78965	0.0373034	-1.16588
23SZ50080	A0754	WATDE0117	NN	19.8	42	4.635	0.814	0.69	0.131	5.325	0.945	4.38	0.736905	0.148867	0.160934	12.9577	13.8624	82.2535	0.138624	0.177465	0.129577	0.0246009	0.152864	7324.83	0.82438	1.16093	Spring	ITA	Italy	Europe	1	-1.91759	-0.165115	1.08849	0.0792657
23SZ50009	A0085	WATDE0118	NN	28.8	36.85	3.54	0.2725	0.825	0.1515	4.365	0.424	3.941	0.610583	0.233051	0.555963	18.9003	35.7311	90.2864	0.357311	0.0971363	0.189003	0.0347079	0.0624284	8535.69	0.923023	1.55596	Spring	CHN	China	Asia	3	4.13168	1.02682	0.960494	-0.923974
23SZ50050	A0450	WATDE0119	NN	26.65	62.5	9.02	1.473	1.81	0.333	10.83	1.806	9.24	0.4832	0.180639	0.226069	16.7128	18.4385	85.3186	0.184385	0.166759	0.167128	0.0307479	0.136011	11318.7	0.836696	1.22607	Winter	HUN	Hungary	Europe	2	-3.31415	6.70703	2.35947	0.121453
23SZ50284	A0586	WATDE0120	NN	23.4	40.25	3.065	0.3845	0.505	0.079	3.57	0.4635	3.1065	0.412422	0.164763	0.205462	14.1457	17.0442	87.0168	0.170442	0.129832	0.141457	0.0221289	0.107703	5146.27	0.874551	1.20546	Spring	MAR	Morocco	North Africa	1	0.47627	-1.76406	-0.0506517	-0.000229383
23SZ50244	A0556	WATDE0121	NN	20.55	49.95	3.315	0.2965	0.24	0.047	3.555	0.3435	3.2115	0.631632	0.0723982	0.158516	6.75105	13.6827	90.3376	0.136827	0.0966245	0.0675105	0.0132208	0.0834037	16309.8	0.910558	1.15852	Spring	CRT	Crete	Europe	4	0.206373	-1.58047	-2.97776	0.178077
23SZ50131	A0534	WATDE0123	NN	27.15	55.4	5.9	0.5865	0.34	0.0565	6.24	0.643	5.597	0.493682	0.0576271	0.0963342	5.44872	8.78694	89.6955	0.0878694	0.103045	0.0544872	0.00905449	0.0939904	14704.2	0.900593	1.09633	Spring	AUS	Australia	Australia	4	-1.8227	0.0548926	-3.3011	0.238921
23SZ50148	A0535	WATDE0124	NN	41.1	51.8	5.755	0.572	0.795	0.1325	6.55	0.7045	5.8455	0.708494	0.138141	0.231643	12.1374	18.8077	89.2443	0.188077	0.107557	0.121374	0.020229	0.0873282	17674.9	0.900608	1.23164	Spring	AUS	Australia	Australia	4	-0.192133	1.80238	-1.5048	0.273163
23SZ50191	A0602	WATDE0127	NN	15.7	48.1	1.76	0.38	0.23	0.045	1.99	0.425	1.565	0.324324	0.130682	0.118421	11.5578	10.5882	78.6432	0.105882	0.213568	0.115578	0.0226131	0.190955	3513.45	0.784091	1.11842	Spring	PRT	Portugal	Europe	1	-1.78086	-4.22977	1.19833	-0.499691
23SZ50126	A0575	WATDE0129	NN	24	48.2	4.105	0.8865	0.635	0.106	4.74	0.9925	3.7475	0.53527	0.154689	0.119571	13.3966	10.6801	79.0612	0.106801	0.209388	0.133966	0.0223629	0.187025	5939.02	0.784044	1.11957	Spring	IND	India	Asia	1	-2.99753	-1.20238	1.65258	0.0110392
23SZ50246	A0772	WATDE0131	NN	25.35	54.8	3.87	0.346	0.31	0.0605	4.18	0.4065	3.7735	0.497263	0.0801034	0.174855	7.41627	14.8831	90.2751	0.148831	0.0972488	0.0741627	0.0144737	0.0827751	15355.5	0.910594	1.17486	Spring	IND	India	Asia	4	0.0731607	-0.97804	-2.79258	-0.0490326
23SZ50199	A0457	WATDE0133	NN	21.15	38.2	2.41	0.5205	0.27	0.0525	2.68	0.573	2.107	0.473822	0.112033	0.100865	10.0746	9.1623	78.6194	0.091623	0.213806	0.100746	0.0195896	0.194216	3233.87	0.784025	1.10086	Spring	IND	India	Asia	1	-2.35423	-3.83467	1.07461	-0.450319
23SZ50097	A0293	WATDE0136	NN	25	59.5	2.91	0.19	0.255	0.0485	3.165	0.2385	2.9265	0.263866	0.0876289	0.255263	8.05687	20.3354	92.4645	0.203354	0.0753555	0.0805687	0.0153239	0.0600316	12396.6	0.934708	1.25526	Winter	YUG	Yugoslavia	Europe	4	1.58561	-1.50186	-2.93326	-0.570388
23SZ50175	A0458	WATDE0145	NN	21	44.3	3.31	0.504	0.21	0.041	3.52	0.545	2.975	0.463883	0.0634441	0.0813492	5.96591	7.52294	84.517	0.0752294	0.15483	0.0596591	0.0116477	0.143182	5879.79	0.847734	1.08135	Spring	IND	India	Asia	1	-1.99775	-2.88405	-1.32467	-0.238622
23SZ50130	A0358	WATDE0149	NN	34.3	57.15	8.955	0.89	1.11	0.1855	10.065	1.0755	8.9895	0.496063	0.123953	0.208427	11.0283	17.2478	89.3145	0.172478	0.106855	0.110283	0.0184302	0.0884252	15162.6	0.900614	1.20843	Spring	AUS	Australia	Australia	4	-1.85745	4.59568	-1.40184	0.158621
23SZ50142	A0532	WATDE0150	NN	30.7	61.95	5.955	0.592	0.735	0.123	6.69	0.715	5.975	0.422922	0.123426	0.20777	10.9865	17.2028	89.3124	0.172028	0.106876	0.109865	0.0183857	0.0884903	15186.7	0.900588	1.20777	Spring	AUS	Australia	Australia	4	-0.646482	1.64752	-1.73502	0.0659831
23SZ50189	A0423	WATDE0152	NN	27.1	51.15	2.875	0.621	0.76	0.1485	3.635	0.7695	2.8655	0.564027	0.264348	0.23913	20.9078	19.2982	78.8308	0.192982	0.211692	0.209078	0.0408528	0.170839	6970.87	0.784	1.23913	Spring	AUS	Australia	Australia	1	-0.60348	-0.989733	3.46155	-0.147669
23SZ50135	A0359	WATDE0153	NN	32.95	51.8	4.755	0.4725	0.545	0.091	5.3	0.5635	4.7365	0.512548	0.114616	0.192593	10.283	16.1491	89.3679	0.161491	0.106321	0.10283	0.0171698	0.0891509	12935.3	0.900631	1.19259	Spring	AUS	Australia	Australia	4	-0.203214	0.0783969	-1.84229	0.0464625
23SZ50146	A0529	WATDE0154	NN	27.65	56.7	4.38	0.4355	0.64	0.107	5.02	0.5425	4.4775	0.634921	0.146119	0.245695	12.749	19.7235	89.1932	0.197235	0.108068	0.12749	0.0213147	0.086753	18888.2	0.900571	1.24569	Spring	AUS	Australia	Australia	4	0.553466	0.633744	-1.50839	0.319587
23SZ50184	A0056	WATDE0156	NN	38	52.9	3.72	0.8035	0.73	0.143	4.45	0.9465	3.5035	0.374291	0.196237	0.177971	16.4045	15.1083	78.7303	0.151083	0.212697	0.164045	0.0321348	0.180562	4924.48	0.784005	1.17797	Spring	AUS	Australia	Australia	1	-2.12289	-0.908217	2.60237	-0.551225
23SZ50178	A0786	WATDE0157	NN	32.1	55.15	4.08	0.8815	0.69	0.135	4.77	1.0165	3.7535	0.43155	0.169118	0.153148	14.4654	13.2809	78.6897	0.132809	0.213103	0.144654	0.0283019	0.184801	6159.33	0.783946	1.15315	Spring	AUS	Australia	Australia	1	-2.72383	-0.750093	2.11386	-0.432428
23SZ50123	A0569	WATDE0158	NN	18.1	52	5.365	1.159	1.17	0.1955	6.535	1.3545	5.1805	0.522115	0.21808	0.16868	17.9036	14.4334	79.2731	0.144334	0.207269	0.179036	0.0299158	0.177353	6811.45	0.78397	1.16868	Spring	IND	India	Asia	2	-2.92905	1.49075	3.12421	0.303951
23SZ50303	A0333	WATDE0178	NN	23.55	54.95	4.06	0.4145	0.56	0.088	4.62	0.5025	4.1175	0.509554	0.137931	0.212304	12.1212	17.5124	89.1234	0.175124	0.108766	0.121212	0.0190476	0.0897186	14145.9	0.897906	1.2123	Spring	ESP	Spain	Europe	4	0.326981	-0.206393	-1.49364	0.265512
23SZ50194	A0619	WATDE0180	NN	35.85	49.45	1.725	0.3725	0.465	0.091	2.19	0.4635	1.7265	0.328615	0.269565	0.244295	21.2329	19.6332	78.8356	0.196332	0.211644	0.212329	0.0415525	0.170091	3796.77	0.784058	1.2443	Spring	ESP	Spain	Europe	1	0.14348	-2.92294	3.24029	-0.565727
23SZ50188	A0620	WATDE0181	NN	28.05	52.55	2.555	0.552	0.585	0.1145	3.14	0.6665	2.4735	0.545195	0.228963	0.207428	18.6306	17.1793	78.7739	0.171793	0.212261	0.186306	0.036465	0.175796	7092.95	0.783953	1.20743	Spring	ESP	Spain	Europe	1	-0.909609	-1.85228	2.72835	-0.209818
23SZ50294	A0332	WATDE0188	NN	25.65	42.15	2.225	0.227	0.695	0.109	2.92	0.336	2.584	0.742586	0.31236	0.480176	23.8014	32.4405	88.4932	0.324405	0.115068	0.238014	0.0373288	0.0777397	11465.3	0.897978	1.48018	Spring	PRT	Portugal	Europe	3	4.08731	-0.292011	1.5119	0.164939
23SZ50308	A0339	WATDE0190	NN	33.4	44.8	4.275	0.4365	0.53	0.083	4.805	0.5195	4.2855	0.597098	0.123977	0.190149	11.0302	15.9769	89.1883	0.159769	0.108117	0.110302	0.0172737	0.0908429	11084.3	0.897895	1.19015	Spring	ESP	Spain	Europe	4	0.0413913	-0.470337	-1.56448	0.177761
23SZ50289	A0348	WATDE0194	NN	38.3	65.1	2.849	0.258	0.86	0.036	3.709	0.294	3.415	0.27957	0.30186	0.139535	23.1868	12.2449	92.0733	0.122449	0.0792666	0.231868	0.00970612	0.0695605	14947.3	0.909442	1.13953	Spring	ESP	Spain	Europe	3	1.1684	-0.895596	-1.56005	2.65742
23SZ50096	A0483	WATDE0219	NN	28.7	43.3	4.74	0.3095	0.635	0.121	5.375	0.4305	4.9445	0.949192	0.133966	0.390953	11.814	28.1069	91.9907	0.281069	0.080093	0.11814	0.0225116	0.0575814	22219.5	0.934705	1.39095	Spring	ESP	Spain	Europe	4	2.38683	1.60306	-2.00107	-0.0639466
23SZ50236	A0242	WATDE0221	NN	36.3	41.45	5.71	0.5105	0.79	0.1545	6.5	0.665	5.835	0.535585	0.138354	0.302644	12.1538	23.2331	89.7692	0.232331	0.102308	0.121538	0.0237692	0.0785385	8994.34	0.910595	1.30264	Spring	IND	India	Asia	4	0.698093	1.61076	-0.687221	-0.576429
23SZ50263	A0174	WATDE0222	NN	42.45	66.45	6.275	1.208	0.27	0.0425	6.545	1.2505	5.2945	0.593679	0.0430279	0.0351821	4.12529	3.39864	80.8938	0.0339864	0.191062	0.0412529	0.00649351	0.184568	13720.4	0.80749	1.03518	Spring	POL	Poland	Europe	2	-5.4533	-0.300974	-1.70612	-0.141966
23SZ50268	A0306	WATDE0223	NN	21.45	64.4	6.67	1.284	0.44	0.069	7.11	1.353	5.757	0.667702	0.065967	0.0537383	6.18847	5.09978	80.9705	0.0509978	0.190295	0.0618847	0.00970464	0.180591	14552.1	0.807496	1.05374	Spring	AUS	Australia	Australia	2	-5.19031	0.594409	-1.04666	0.253251
23SZ50132	A0770	WATDE0224	NN	24.5	61.7	8.08	0.803	0.69	0.1155	8.77	0.9185	7.8515	0.454619	0.085396	0.143836	7.86773	12.5749	89.5268	0.125749	0.104732	0.0786773	0.0131699	0.0915621	16524.9	0.900619	1.14384	/	AUS	Australia	Australia	4	-2.2123	2.7971	-2.62507	0.262204
23SZ50261	A0672	WATDE0227	NN	19.05	60.15	4.24	0.816	0.13	0.02	4.37	0.836	3.534	0.461347	0.0306604	0.0245098	2.97483	2.39234	80.8696	0.0239234	0.191304	0.0297483	0.00457666	0.186728	8725.17	0.807547	1.02451	Spring	IND	India	Asia	1	-4.41939	-2.58188	-1.57902	-0.199386
23SZ50265	A0673	WATDE0228	NN	27.15	38.3	1.565	0.3015	1.17047	0.012	1.64	0.3135	1.3265	0.638381	0.0479233	0.039801	71.3698	3.82775	80.8841	0.0382775	0.191159	0.713698	0.00731707	0.183841	4898.73	0.807348	1.0398	Spring	IND	India	Asia	3	0.0428847	-3.83303	3.93439	8.47946
23SZ50305	A0741	WATDE0247	NN	31.85	49.55	3.43	0.35	0.515	0.081	3.945	0.431	3.514	0.659939	0.150146	0.231429	13.0545	18.7935	89.0748	0.187935	0.109252	0.130545	0.0205323	0.0887199	14830.7	0.897959	1.23143	Spring	TUR	Turkey	Middle East	4	0.8527	-0.668029	-1.35785	0.308852
23SZ50101	A0537	WATDE0257	NN	34.7	42.9	3.89	0.254	0.43	0.0815	4.32	0.3355	3.9845	0.582751	0.11054	0.320866	9.9537	24.2921	92.2338	0.242921	0.077662	0.099537	0.0188657	0.0587963	13809.8	0.934704	1.32087	Spring	AUS	Australia	Australia	4	2.0151	-0.242367	-2.25909	-0.516609
23SZ50136	A0362	WATDE0258	NN	25.8	69.95	5.81	0.5775	0.93	0.1555	6.74	0.733	6.007	0.429664	0.160069	0.269264	13.7982	21.2142	89.1246	0.212142	0.108754	0.137982	0.0230712	0.0856825	19331.3	0.900602	1.26926	Spring	AUS	Australia	Australia	4	0.0306818	2.56694	-1.14805	0.198103
23SZ50145	A0363	WATDE0259	NN	32.35	59.65	9.24	0.9185	1.06	0.177	10.3	1.0955	9.2045	0.520536	0.114719	0.192705	10.2913	16.157	89.3641	0.16157	0.106359	0.102913	0.0171845	0.0891748	17413.9	0.900595	1.19271	Spring	AUS	Australia	Australia	4	-2.15169	4.73715	-1.781	0.273965
23SZ50141	A0364	WATDE0260	NN	37.7	57.6	7.04	0.7	1.315	0.22	8.355	0.92	7.435	0.71875	0.18679	0.314286	15.7391	23.913	88.9886	0.23913	0.110114	0.157391	0.0263315	0.0837822	21656.2	0.900568	1.31429	Spring	AUS	Australia	Australia	4	0.0869224	4.54287	-0.365716	0.415604
23SZ50118	A0251	WATDE0262	NN	30.35	50.25	5.82	1.257	0.94	0.157	6.76	1.414	5.346	0.722388	0.161512	0.124901	13.9053	11.1033	79.0828	0.111033	0.209172	0.139053	0.0232249	0.185947	8720.47	0.784021	1.1249	Spring	IND	India	Asia	2	-3.95233	1.14827	1.94147	0.248912
23SZ50119	A0360	WATDE0271	NN	28.35	60.05	7.115	1.537	1.13	0.189	8.245	1.726	6.519	0.706911	0.158819	0.122967	13.7053	10.9502	79.0661	0.109502	0.209339	0.137053	0.022923	0.186416	12177	0.783978	1.12297	Spring	AUS	Australia	Australia	2	-4.83976	2.89645	1.90148	0.364114
23SZ50151	A0361	WATDE0272	NN	27.35	58.9	5.13	0.7815	0.735	0.123	5.865	0.9045	4.9605	0.4618	0.143275	0.15739	12.532	13.5987	84.578	0.135987	0.15422	0.12532	0.0209719	0.133248	10388.3	0.847661	1.15739	Spring	AUS	Australia	Australia	1	-1.89451	0.523608	-0.0486822	0.112783
23SZ50150	A0115	WATDE0275	NN	28.05	50.75	4.86	0.483	0.895	0.1495	5.755	0.6325	5.1225	0.64335	0.184156	0.309524	15.5517	23.6364	89.0096	0.236364	0.109904	0.155517	0.0259774	0.083927	15076.6	0.900617	1.30952	Spring	AUS	Australia	Australia	4	1.06679	1.62289	-0.338679	0.183466
23SZ50239	A0530	WATDE0276	NN	27.35	49.85	4.835	0.432	0.165	0.0325	5	0.4645	4.5355	0.770311	0.0341262	0.0752315	3.3	6.99677	90.71	0.0699677	0.0929	0.033	0.0065	0.0864	20605.4	0.910651	1.07523	Spring	AUS	Australia	Australia	4	-1.34177	-0.894057	-4.28523	0.580758
23SZ50241	A0528	WATDE0278	NN	27.95	46.85	5.345	0.478	0.27	0.0525	5.615	0.5305	5.0845	0.473853	0.0505145	0.109833	4.80855	9.89632	90.5521	0.0989632	0.0944791	0.0480855	0.00934996	0.0851291	11008.5	0.910571	1.10983	Spring	AUS	Australia	Australia	4	-1.17909	-0.652486	-3.26996	-0.0476602
23SZ50307	A0742	WATDE0280	NN	26.55	45.25	3.64	0.3715	0.315	0.0495	3.955	0.421	3.534	0.749171	0.0865385	0.133244	7.9646	11.7577	89.3552	0.117577	0.106448	0.079646	0.0125158	0.0939317	14410.6	0.89794	1.13324	Spring	TUR	Turkey	Middle East	4	-0.333484	-1.46366	-2.5634	0.482048
23SZ50262	A0480	WATDE0285	NN	30.055	64.5	4.92	0.947	0.19	0.0295	5.11	0.9765	4.1335	0.428682	0.0386179	0.031151	3.7182	3.02099	80.8904	0.0302099	0.191096	0.037182	0.00577299	0.185323	9332.62	0.80752	1.03115	Spring	ESP	Spain	Europe	1	-4.75676	-1.81101	-1.53317	-0.292795
23SZ50251	A0583	WATDE0286	NN	25.25	60.4	9.405	1.8105	0.425	0.0665	9.83	1.877	7.953	0.584437	0.0451887	0.0367302	4.3235	3.54289	80.9054	0.0354289	0.190946	0.043235	0.00676501	0.184181	11166.1	0.807496	1.03673	Spring	IRQ	Iraq	Middle East	2	-6.94112	2.2972	-1.16356	-0.0786019
23SZ50274	A0699	WATDE0290	NN	31.55	47.85	7.395	0.3355	0.415	0.065	7.81	0.4005	7.4095	0.529781	0.056119	0.193741	5.3137	16.2297	94.872	0.162297	0.0512804	0.053137	0.00832266	0.0429577	23654.2	0.954632	1.19374	Spring	PRT	Portugal	Europe	4	0.107276	1.91572	-4.87838	0.259389
23SZ50288	A0183	WATDE0292	NN	18.3	41.05	2.835	0.3555	0.805	0.1265	3.64	0.482	3.158	0.721072	0.283951	0.355837	22.1154	26.2448	86.7582	0.262448	0.132418	0.221154	0.0347527	0.0976648	9176.12	0.874603	1.35584	Spring	PRT	Portugal	Europe	3	2.39976	-0.217938	1.72277	0.479413
23SZ50293	A0005	WATDE0312	NN	25.1	49.65	4.38	0.447	0.79	0.124	5.17	0.571	4.599	0.504532	0.180365	0.277405	15.2805	21.7163	88.9555	0.217163	0.110445	0.152805	0.0239845	0.0864603	11261.1	0.897945	1.2774	Spring	CHN	China	Asia	4	0.958686	0.643933	-0.367423	0.156398
23SZ50167	A0549	WATDE0313	NN	41.4	42.75	3.305	0.5035	0.805	0.1575	4.11	0.661	3.449	0.499415	0.24357	0.31281	19.5864	23.8275	83.9173	0.238275	0.160827	0.195864	0.0383212	0.122506	5675.11	0.847655	1.31281	Spring	CHN	China	Asia	1	0.943678	-0.26254	2.28553	-0.55471
23SZ50193	A0568	WATDE0317	NN	26.2	50.05	3.14	0.678	0.795	0.1555	3.935	0.8335	3.1015	0.495504	0.253185	0.229351	20.2033	18.6563	78.8183	0.186563	0.211817	0.202033	0.0395172	0.1723	5859.96	0.784076	1.22935	Spring	IND	India	Asia	1	-0.895901	-0.838952	3.4679	-0.244128
23SZ50179	A0533	WATDE0318	NN	36.45	55.3	3.885	0.839	0.77	0.1505	4.655	0.9895	3.6655	0.433996	0.198198	0.17938	16.5414	15.2097	78.7433	0.152097	0.212567	0.165414	0.0323308	0.180236	6243.67	0.784041	1.17938	Spring	AUS	Australia	Australia	1	-2.21442	-0.542286	2.58556	-0.431478
23SZ50234	A0571	WATDE0319	NN	37.65	63.3	3.725	0.333	0.83	0.1625	4.555	0.4955	4.0595	0.562401	0.222819	0.487988	18.2217	32.7952	89.1218	0.327952	0.108782	0.182217	0.0356751	0.0731065	20715.6	0.910604	1.48799	Spring	IND	India	Asia	3	3.02864	1.79607	0.112005	-0.628212
23SZ50152	A0175	WATDE0324	NN	31.05	63.85	7.77	1.1835	1.365	0.228	9.135	1.4115	7.7235	0.465153	0.175676	0.192649	14.9425	16.153	84.5484	0.16153	0.154516	0.149425	0.0249589	0.129557	12272.8	0.847683	1.19265	Spring	PRT	Portugal	Europe	2	-2.81045	4.32252	0.99088	0.260511
23SZ50166	A0671	WATDE0350	NN	36	54.05	3.345	0.5095	0.59	0.1155	3.935	0.625	3.31	0.404255	0.176383	0.226693	14.9936	18.48	84.1169	0.1848	0.158831	0.149936	0.029352	0.129479	7435.53	0.847683	1.22669	Spring	IND	India	Asia	1	-0.233931	-0.967848	0.797927	-0.478483
23SZ50306	A0614	WATDE0354	NN	24.6	32.9	2.77	0.283	0.13	0.02	2.9	0.303	2.597	0.791793	0.0469314	0.0706714	4.48276	6.60066	89.5517	0.0660066	0.104483	0.0448276	0.00689655	0.0975862	8202.74	0.897834	1.07067	Spring	ESP	Spain	Europe	4	-0.662836	-3.20246	-2.96915	0.408758
23SZ50117	A0224	WATDE0363	NN	36.7	52.25	3.17	0.6845	0.735	0.123	3.905	0.8075	3.0975	0.549282	0.231861	0.179693	18.822	15.2322	79.3214	0.152322	0.206786	0.18822	0.0314981	0.175288	7251.81	0.784069	1.17969	Spring	IND	India	Asia	1	-1.52368	-1.21398	2.51867	0.130689
23SZ50275	A0382	WATDE0365	NN	30.8	53.25	5.89	0.2675	0.935	0.1465	6.825	0.414	6.411	0.871362	0.158744	0.547664	13.6996	35.3865	93.9341	0.353865	0.0606593	0.136996	0.0214652	0.0391941	40732.4	0.954584	1.54766	Spring	IND	India	Asia	4	3.62634	4.18684	-2.8866	0.179859
23SZ50121	A0468	WATDE0368	NN	32.65	53.95	4.795	1.0355	0.89	0.149	5.685	1.1845	4.5005	0.454124	0.18561	0.143892	15.6552	12.5791	79.1645	0.125791	0.208355	0.156552	0.0262093	0.182146	6343.85	0.784046	1.14389	Spring	MAR	Morocco	North Africa	1	-3.09733	0.169601	2.26325	-0.0293029
23SZ50285	A0588	WATDE0370	NN	27.2	54.85	2.89	0.3625	0.405	0.0635	3.295	0.426	2.869	0.5433	0.140138	0.175172	12.2914	14.9061	87.0713	0.149061	0.129287	0.122914	0.0192716	0.110015	12642.7	0.874567	1.17517	Spring	MAR	Morocco	North Africa	4	0.00464877	-1.68848	-1.13898	0.283591
23SZ50249	A0589	WATDE0371	NN	29.7	58.8	7.285	1.4025	0.19	0.037	7.475	1.4395	6.0355	0.597789	0.026081	0.0263815	2.54181	2.57034	80.7425	0.0257034	0.192575	0.0254181	0.00494983	0.187625	10732.5	0.807481	1.02638	Spring	MAR	Morocco	North Africa	2	-6.06283	0.0378783	-1.64459	-0.283079
23SZ50259	A0591	WATDE0372	NN	27.35	64.35	7.105	1.3675	0.29	0.0455	7.395	1.413	5.982	0.578866	0.0408163	0.0332724	3.92157	3.2201	80.8925	0.032201	0.191075	0.0392157	0.00615281	0.184922	12545	0.80753	1.03327	Spring	MAR	Morocco	North Africa	2	-5.83783	0.305767	-1.53286	-0.0609632
23SZ50205	A0603	WATDE0383	NN	29.1	55.95	4.38	0.818	0.435	0.085	4.815	0.903	3.912	0.680965	0.0993151	0.103912	9.03427	9.41307	81.2461	0.0941307	0.187539	0.0903427	0.0176532	0.169886	11366.7	0.813242	1.10391	Spring	PRT	Portugal	Europe	1	-3.07149	-1.0252	-0.193955	-0.0419704
23SZ50215	A0019	WATDE0394	NN	26.5	38.2	2.88	0.538	0.31	0.0605	3.19	0.5985	2.5915	0.5	0.107639	0.112454	9.71787	10.1086	81.2382	0.101086	0.187618	0.0971787	0.0189655	0.168652	3888.87	0.813194	1.11245	Spring	IRN	Iran	Middle East	1	-1.92799	-3.11552	0.417162	-0.400572
23SZ50264	A0158	WATDE0399	NN	28.55	45.8	2.91	0.56	0.115	0.018	3.025	0.578	2.447	0.431223	0.0395189	0.0321429	3.80165	3.11419	80.8926	0.0311419	0.191074	0.0380165	0.00595041	0.185124	4734.02	0.80756	1.03214	Spring	IND	India	Asia	1	-3.44619	-4.00539	-1.12089	-0.403521
23SZ50252	A0670	WATDE0401	NN	20	62.2	8.325	1.6025	0.47	0.0735	8.795	1.676	7.119	0.71463	0.0564565	0.0458658	5.34395	4.38544	80.9437	0.0438544	0.190563	0.0534395	0.00835702	0.182206	14508.5	0.807508	1.04587	Spring	IND	India	Asia	2	-6.17884	1.86605	-1.11703	0.255137
23SZ50155	A0531	WATDE0403	NN	19.15	50.5	3.04	0.463	0.62	0.104	3.66	0.567	3.093	0.524752	0.203947	0.224622	16.9399	18.3422	84.5082	0.183422	0.154918	0.169399	0.0284153	0.126503	8638.44	0.847697	1.22462	Spring	AUS	Australia	Australia	1	0.201377	-1.11453	0.951288	0.206013
23SZ50277	A0547	WATDE0408	NN	17.8	53.9	5.28	0.2395	0.515	0.081	5.795	0.3205	5.4745	0.72449	0.0975379	0.338205	8.88697	25.273	94.4694	0.25273	0.0553063	0.0888697	0.0139776	0.0413287	38057.1	0.95464	1.3382	Spring	CHN	China	Asia	4	2.22002	1.98597	-4.3401	0.531801
23SZ50250	A0592	WATDE0411	NN	20.3	54.3	6.85	1.3185	0.405	0.0635	7.255	1.382	5.873	0.588398	0.0591241	0.0481608	5.58236	4.59479	80.9511	0.0459479	0.190489	0.0558236	0.00875258	0.181737	9107.52	0.807518	1.04816	Spring	MAR	Morocco	North Africa	2	-5.28739	0.207461	-0.766853	-0.000841829
23SZ50172	A0633	WATDE0415	NN	21.75	53.55	3.57	0.5435	0.505	0.0985	4.075	0.642	3.433	0.500467	0.141457	0.181233	12.3926	15.3427	84.2454	0.153427	0.157546	0.123926	0.0241718	0.133374	9109.34	0.847759	1.18123	Spring	TUN	Tunisia	North Africa	1	-0.843801	-1.11846	0.111925	-0.169353
23SZ50286	A0691	WATDE0417	NN	23.9	56	4.315	0.541	0.68	0.1065	4.995	0.6475	4.3475	0.5125	0.15759	0.196858	13.6136	16.4479	87.037	0.164479	0.12963	0.136136	0.0213213	0.108308	12398.4	0.874623	1.19686	Spring	MAR	Morocco	North Africa	4	-0.373144	0.0837377	-0.578712	0.336826
23SZ50116	A0593	WATDE0419	NN	24.7	45.8	6.03	1.3025	1.235	0.2065	7.265	1.509	5.756	0.836245	0.204809	0.158541	16.9993	13.6846	79.2292	0.136846	0.207708	0.169993	0.028424	0.179284	8445.21	0.783997	1.15854	Spring	MAR	Morocco	North Africa	2	-3.43802	2.22982	2.97076	0.547269
23SZ50245	A0543	WATDE0421	NN	20.7	52.6	3.455	0.309	0.175	0.034	3.63	0.343	3.287	0.576996	0.0506512	0.110032	4.82094	9.91254	90.551	0.0991254	0.0944904	0.0482094	0.00936639	0.085124	16895	0.910564	1.11003	Spring	CRY	Canary Islands	Europe	4	-0.424052	-1.83301	-3.59868	0.281331
23SZ50227	A0545	WATDE0423	NN	17.65	46.55	3.37	0.3015	0.405	0.079	3.775	0.3805	3.3945	0.388829	0.120178	0.262023	10.7285	20.7622	89.9205	0.207622	0.100795	0.107285	0.0209272	0.0798675	8359.12	0.910534	1.26202	Spring	CRY	Canary Islands	Europe	4	1.27925	-1.14654	-1.3133	-0.483353
23SZ50276	A0778	WATDE0424	NN	21.85	46	4.225	0.192	0.295	0.0465	4.52	0.2385	4.2815	0.642391	0.0698225	0.242188	6.52655	19.4969	94.7235	0.194969	0.0527655	0.0652655	0.0102876	0.0424779	25761.2	0.954556	1.24219	Spring	CRY	Canary Islands	Europe	4	1.70539	-0.14363	-4.40902	0.319083
23SZ50217	A0611	WATDE0429	NN	21.35	48.9	4.685	0.875	0.545	0.1065	5.23	0.9815	4.2485	0.563395	0.116329	0.121714	10.4207	10.8507	81.2333	0.108507	0.187667	0.104207	0.0203633	0.167304	7178.63	0.813234	1.12171	Spring	ESP	Spain	Europe	1	-2.85831	-0.727268	0.604509	-0.188304
23SZ50280	A0184	WATDE0430	NN	20.05	46.55	3.36	0.1525	0.56	0.088	3.92	0.2405	3.6795	0.622986	0.166667	0.577049	14.2857	36.5904	93.8648	0.365904	0.061352	0.142857	0.022449	0.0389031	22003.3	0.954613	1.57705	Spring	ESP	Spain	Europe	4	4.70662	0.895123	-1.83163	-0.621276
23SZ50202	A0610	WATDE0439	NN	21.5	51.65	4.27	0.7975	0.355	0.0695	4.625	0.867	3.758	0.628267	0.0831382	0.0871473	7.67568	8.01615	81.2541	0.0801615	0.187459	0.0767568	0.015027	0.172432	8940.83	0.813232	1.08715	Spring	ESP	Spain	Europe	1	-3.20371	-1.59103	-0.333209	-0.102636
23SZ50213	A0140	WATDE0440	NN	24.85	61.55	2.41	0.45	0.515	0.1005	2.925	0.5505	2.3745	0.50528	0.213693	0.223333	17.6068	18.2561	81.1795	0.182561	0.188205	0.176068	0.034359	0.153846	10170.8	0.813278	1.22333	Spring	GRC	Greece	Europe	1	-0.285207	-1.70529	1.65326	-0.141559
23SZ50170	A0139	WATDE0441	NN	30.7	49.05	1.955	0.2975	0.38	0.0745	2.335	0.372	1.963	0.506626	0.194373	0.25042	16.2741	20.0269	84.0685	0.200269	0.159315	0.162741	0.0319058	0.127409	7650.84	0.847826	1.25042	Spring	GRC	Greece	Europe	1	0.86281	-2.44217	0.874245	-0.371061
23SZ50187	A0565	WATDE0442	NN	26.8	52.05	3.705	0.8005	0.525	0.1025	4.23	0.903	3.327	0.368876	0.1417	0.128045	12.4113	11.3511	78.6525	0.113511	0.213475	0.124113	0.0242317	0.189243	4681.39	0.783941	1.12804	Spring	GRC	Greece	Europe	1	-2.8513	-1.75932	1.63381	-0.517401
23SZ50301	A0666	WATDE0444	NN	23.9	52.25	2.685	0.274	0.23	0.036	2.915	0.31	2.605	0.597129	0.0856611	0.131387	7.89022	11.6129	89.3654	0.116129	0.106346	0.0789022	0.0123499	0.0939966	15329.1	0.897952	1.13139	Spring	GRC	Greece	Europe	4	-0.022828	-2.27136	-2.72426	0.38937
23SZ50171	A0566	WATDE0445	NN	27.75	52.95	2.34	0.3565	0.395	0.077	2.735	0.4335	2.3015	0.579792	0.168803	0.215989	14.4424	17.7624	84.1499	0.177624	0.158501	0.144424	0.0281536	0.130347	10255.9	0.84765	1.21599	Spring	GRC	Greece	Europe	1	0.212262	-2.07844	0.314036	-0.154306
23SZ50162	A0560	WATDE0446	NN	20.55	55.85	3.325	0.5065	0.56	0.1095	3.885	0.616	3.269	0.427932	0.168421	0.21619	14.4144	17.776	84.1441	0.17776	0.158559	0.144144	0.0281853	0.130373	8418.44	0.847669	1.21619	Spring	CRT	Crete	Europe	1	-0.302192	-1.00839	0.651107	-0.268585
23SZ50137	A0134	WATDE0450	NN	21.45	70.55	5.805	0.577	0.465	0.0775	6.27	0.6545	5.6155	0.357902	0.0801034	0.134315	7.41627	11.8411	89.5614	0.118411	0.104386	0.0741627	0.0123604	0.0920255	17065.4	0.900603	1.13432	Spring	CRT	Crete	Europe	4	-1.48158	0.751179	-2.97997	0.215395
23SZ50156	A0636	WATDE0451	NN	20.5	50.8	3.15	0.4795	0.58	0.097	3.73	0.5765	3.1535	0.562008	0.184127	0.202294	15.5496	16.8257	84.5442	0.168257	0.154558	0.155496	0.0260054	0.128552	9383.81	0.847778	1.20229	Spring	TUN	Tunisia	North Africa	1	-0.154681	-1.19121	0.560646	0.240883
23SZ50223	A0637	WATDE0452	NN	23.8	56.5	4.44	0.8295	0.655	0.1285	5.095	0.958	4.137	0.463717	0.147523	0.154913	12.8557	13.4134	81.1973	0.134134	0.188027	0.128557	0.0252208	0.162807	7872.79	0.813176	1.15491	Spring	TUR	Turkey	Middle East	1	-2.34027	-0.342886	1.11541	-0.262898
23SZ50238	A0638	WATDE0453	NN	24	52.75	5.755	0.5145	0.735	0.144	6.49	0.6585	5.8315	0.604739	0.127715	0.279883	11.3251	21.8679	89.8536	0.218679	0.101464	0.113251	0.022188	0.0792758	16584.5	0.910599	1.27988	Spring	TUR	Turkey	Middle East	4	0.427083	1.91862	-1.42283	-0.133224
23SZ50291	A0027	WATDE0454	NN	20.8	42.15	2.61	0.2665	0.535	0.084	3.145	0.3505	2.7945	0.67497	0.204981	0.315197	17.0111	23.9658	88.8553	0.239658	0.111447	0.170111	0.0267091	0.0847377	10760	0.897893	1.3152	Spring	TUR	Turkey	Middle East	3	2.25257	-1.08374	-0.0953202	0.243389
23SZ50125	A0028	WATDE0455	NN	16.8	63.4	8.51	1.838	1.325	0.2215	9.835	2.0595	7.7755	0.547319	0.155699	0.120511	13.4723	10.755	79.0595	0.10755	0.209405	0.134723	0.0225216	0.186884	10505.9	0.784019	1.12051	Spring	TUR	Turkey	Middle East	2	-5.6952	4.37646	2.28252	0.292366
23SZ50198	A0024	WATDE0459	NN	25.35	55.95	2.83	0.6115	0.425	0.083	3.255	0.6945	2.5605	0.680965	0.150177	0.135732	13.0568	11.951	78.6636	0.11951	0.213364	0.130568	0.0254992	0.187865	9990.88	0.783922	1.13573	Spring	SYA	Syria	Middle East	1	-2.23073	-2.22494	1.23316	-0.0475157
23SZ50174	A0025	WATDE0460	NN	24.4	54	1.995	0.304	0.575	0.1125	2.57	0.4165	2.1535	0.513889	0.288221	0.370066	22.3735	27.0108	83.7938	0.270108	0.162062	0.223735	0.0437743	0.118288	9246.45	0.847619	1.37007	Spring	SYA	Syria	Middle East	1	2.24353	-1.22696	2.37211	-0.337993
23SZ50138	A0794	WATDE0462	NN	19.8	62.8	5.67	0.5635	0.545	0.091	6.215	0.6545	5.5605	0.502389	0.0961199	0.161491	8.76911	13.9037	89.469	0.139037	0.10531	0.0876911	0.014642	0.0906677	18814.4	0.900617	1.16149	Spring	IRQ	Iraq	Middle East	4	-0.978382	0.976681	-2.57318	0.374955
23SZ50111	A0116	WATDE0474	NN	25.15	49.6	3.815	0.824	0.34	0.0645	4.155	0.8885	3.2665	0.474798	0.0891219	0.0782767	8.18291	7.25943	78.6161	0.0725943	0.213839	0.0818291	0.0155235	0.198315	5462.43	0.78401	1.07828	Spring	CHN	China	Asia	1	-3.70471	-2.42442	0.534302	-0.427431
23SZ50026	A0215	WATDE0488	NN	25.35	35.8	2.085	0.177	0.42	0.077	2.505	0.254	2.251	0.427374	0.201439	0.435028	16.7665	30.315	89.8603	0.30315	0.101397	0.167665	0.0307385	0.0706587	5401.92	0.915108	1.43503	Winter	CHN	China	Asia	3	3.6639	-1.63566	0.274599	-0.895531
23SZ50271	A0561	WATDE0492	NN	19.2	51.7	3.76	0.1705	0.175	0.0275	3.935	0.198	3.737	0.689555	0.0465426	0.16129	4.44727	13.8889	94.9682	0.138889	0.0503177	0.0444727	0.00698856	0.0433291	36629.4	0.954654	1.16129	Spring	EGY	Egypt	North Africa	4	1.14812	-0.564587	-5.63789	0.918203
23SZ50192	A0701	WATDE0509	NN	28.65	54.75	3.025	0.6535	0.535	0.1045	3.56	0.758	2.802	0.399087	0.17686	0.159908	15.0281	13.7863	78.7079	0.137863	0.212921	0.150281	0.0293539	0.183567	5618.45	0.783967	1.15991	Spring	PRT	Portugal	Europe	1	-1.97153	-1.98098	2.02941	-0.434313
23SZ50287	A0721	WATDE0510	NN	28.85	45.35	2.49	0.312	0.59	0.0925	3.08	0.4045	2.6755	0.638368	0.236948	0.296474	19.1558	22.8677	86.8669	0.228677	0.131331	0.191558	0.0300325	0.101299	9996.73	0.874699	1.29647	Spring	ESP	Spain	Europe	3	1.79416	-1.18746	0.699343	0.297943
23SZ50237	A0512	WATDE0521	NN	25.15	35.2	2.575	0.23	0.41	0.0805	2.985	0.3105	2.6745	1.04403	0.159223	0.35	13.7353	25.9259	89.598	0.259259	0.10402	0.137353	0.0269682	0.0770519	12436.1	0.91068	1.35	Spring	YUG	Yugoslavia	Europe	3	2.59488	-1.03272	-0.727012	-0.0605859
23SZ50204	A0263	WATDE0549	NN	15.6	43.25	3.105	0.58	0.235	0.046	3.34	0.626	2.714	0.291329	0.0756844	0.0793103	7.03593	7.34824	81.2575	0.0734824	0.187425	0.0703593	0.0137725	0.173653	2907.56	0.813205	1.07931	Spring	IRN	Iran	Middle East	1	-2.60012	-3.38169	-0.116588	-0.53458
23SZ50243	A0162	WATDE0555	NN	21.85	46.45	4.035	0.3605	0.245	0.048	4.28	0.4085	3.8715	0.799785	0.0607187	0.133148	5.7243	11.7503	90.4556	0.117503	0.0954439	0.057243	0.011215	0.084229	18079.9	0.910657	1.13315	Spring	IRN	Iran	Middle East	4	-0.311749	-1.08962	-3.34459	0.435464
23SZ50232	A0629	WATDE0565	NN	24.8	32.5	1.248	0.087	0.96	0.038	2.208	0.125	2.083	0.812308	0.769231	0.436782	43.4783	30.4	94.3388	0.304	0.0566123	0.434783	0.0172101	0.0394022	15155.7	0.930288	1.43678	Spring	ESP	Spain	Europe	3	6.78051	-0.577689	2.06699	4.69074
23SZ50253	A0764	WATDE0571	NN	16.25	57.35	4.095	0.7885	0.255	0.04	4.35	0.8285	3.5215	0.68265	0.0622711	0.0507292	5.86207	4.828	80.954	0.04828	0.19046	0.0586207	0.0091954	0.181264	11788.6	0.807448	1.05073	Spring	PRT	Portugal	Europe	1	-3.77718	-2.03278	-1.07435	0.232054
23SZ50183	A0060	WATDE0574	NN	24.7	60.95	4.78	1.0325	0.86	0.1685	5.64	1.201	4.439	0.400328	0.179916	0.163196	15.2482	14.03	78.7057	0.1403	0.212943	0.152482	0.0298759	0.183067	6983.93	0.783996	1.1632	Spring	CHN	China	Asia	1	-3.01903	0.427525	2.46034	-0.345826
23SZ50212	A0601	WATDE0577	NN	26.45	42.85	3.435	0.6415	0.395	0.077	3.83	0.7185	3.1115	0.350058	0.114993	0.120031	10.3133	10.7168	81.2402	0.107168	0.187598	0.103133	0.0201044	0.167493	3426.21	0.813246	1.12003	Spring	PRT	Portugal	Europe	1	-2.16637	-2.4498	0.637771	-0.54421
23SZ50103	A0272	WATDE0579	NN	12.6	56.1	4.125	0.2695	0.78	0.148	4.905	0.4175	4.4875	0.611408	0.189091	0.549165	15.9021	35.4491	91.4883	0.354491	0.0851172	0.159021	0.0301733	0.0549439	22606.8	0.934667	1.54917	Spring	ESP	Spain	Europe	4	3.83566	2.13783	-0.728192	-0.572174
23SZ50186	A0020	WATDE0581	NN	38.1	54.55	3.395	0.7335	0.965	0.189	4.36	0.9225	3.4375	0.464711	0.284242	0.257669	22.133	20.4878	78.8417	0.204878	0.211583	0.22133	0.0433486	0.168234	6535.71	0.783947	1.25767	Spring	IRN	Iran	Middle East	1	-0.755296	0.0238151	3.94918	-0.335377
23SZ50115	A0159	WATDE0585	NN	18.1	43.05	6.115	1.321	1.045	0.1745	7.16	1.4955	5.6645	0.775842	0.170891	0.132097	14.595	11.6683	79.1131	0.116683	0.208869	0.14595	0.0243715	0.184497	6884.09	0.783974	1.1321	Spring	IND	India	Asia	2	-3.86658	1.54111	2.46243	0.397214
23SZ50203	A0151	WATDE0597	NN	37.65	38.6	4.455	0.832	0.34	0.0665	4.795	0.8985	3.8965	0.502591	0.0763187	0.0799279	7.09072	7.40122	81.2617	0.0740122	0.187383	0.0709072	0.0138686	0.173514	3996.31	0.813244	1.07993	Spring	IND	India	Asia	1	-3.3442	-2.03241	-0.127861	-0.536423
23SZ50108	A0758	WATDE0598	NN	19.65	53.35	4.135	0.27	0.53	0.1005	4.665	0.3705	4.2945	0.712277	0.128174	0.372222	11.3612	27.1255	92.0579	0.271255	0.0794212	0.113612	0.0215434	0.0578778	25525.9	0.934704	1.37222	Spring	IND	India	Asia	4	2.41083	1.01603	-2.419	-0.0586516
23SZ50224	A0228	WATDE0604	NN	32.45	39.45	4.93	0.4405	0.505	0.0985	5.435	0.539	4.896	0.501901	0.102434	0.22361	9.29163	18.2746	90.0828	0.182746	0.099172	0.0929163	0.0181233	0.0810488	7876.31	0.910649	1.22361	Spring	IND	India	Asia	4	0.271422	-0.0659604	-1.62037	-0.439304
23SZ50300	A0573	WATDE0608	NN	19.4	46.45	3.125	0.319	0.42	0.0655	3.545	0.3845	3.1605	0.613563	0.1344	0.205329	11.8477	17.0351	89.1537	0.170351	0.108463	0.118477	0.0184767	0.0899859	12205.4	0.89792	1.20533	Spring	IND	India	Asia	4	0.764799	-1.36925	-1.46304	0.332233
23SZ50165	A0231	WATDE0610	NN	12.6	46.4	2.185	0.333	0.325	0.064	2.51	0.397	2.113	0.380388	0.148741	0.192192	12.9482	16.1209	84.1833	0.161209	0.158167	0.129482	0.025498	0.132669	5177.81	0.847597	1.19219	Spring	IND	India	Asia	1	0.095039	-2.8674	0.39447	-0.345567
23SZ50102	A0246	WATDE0612	NN	38.1	64.8	3.36	0.2195	0.405	0.077	3.765	0.2965	3.4685	0.324074	0.120536	0.350797	10.757	25.9696	92.1248	0.259696	0.0787517	0.10757	0.0204515	0.0583001	17279.6	0.934673	1.3508	Spring	IND	India	Asia	4	2.20338	-0.205486	-2.47901	-0.764053
23SZ50201	A0156	WATDE0613	NN	18.1	41.65	3.045	0.6575	0.385	0.075	3.43	0.7325	2.6975	0.471789	0.126437	0.114068	11.2245	10.2389	78.6443	0.102389	0.213557	0.112245	0.0218659	0.191691	3832.34	0.784072	1.11407	Spring	IND	India	Asia	1	-2.52362	-2.86948	1.41059	-0.388477
23SZ50107	A0577	WATDE0615	NN	37.8	42.4	3.175	0.2075	0.435	0.083	3.61	0.2905	3.3195	0.652123	0.137008	0.4	12.0499	28.5714	91.9529	0.285714	0.0804709	0.120499	0.0229917	0.0574792	14568.7	0.934646	1.4	Spring	IND	India	Asia	4	2.97096	-0.379836	-1.70056	-0.691085
23SZ50242	A0063	WATDE0626	NN	21.65	38.5	1.63	0.1455	1.79812	0.0105	1.685	0.156	1.529	0.632468	0.0337423	0.0721649	106.713	6.73077	90.7418	0.0673077	0.0925816	1.06713	0.00623145	0.0863501	10125.9	0.910736	1.07216	Spring	CHN	China	Asia	3	3.90531	-2.02757	4.11713	13.676
23SZ50161	A0554	WATDE0630	NN	34.05	43.95	9.95	2.429	0.275	0.046	10.225	0.774723	7.75	0.494881	0.0172414	0.0189378	2.68949	5.9376	75.7946	0.059376	0.0757676	0.0268949	0.00449878	0.237555	12616.4	0.755879	1.01894	Spring	CHN	China	Asia	2	-6.83065	1.40798	-1.64778	-0.416228
23SZ50197	A0112	WATDE0646	NN	13.65	43.25	3.085	0.6665	0.645	0.1265	3.73	0.793	2.937	0.291329	0.209076	0.189797	17.2922	15.9521	78.7399	0.159521	0.212601	0.172922	0.0339142	0.178686	2563.26	0.783955	1.1898	Spring	AFG	Afghanistan	Asia	1	-1.32807	-1.82894	3.05862	-0.466845
23SZ50182	A0202	WATDE0649	NN	27.05	44	2.975	0.6425	0.465	0.091	3.44	0.7335	2.7065	0.576136	0.156303	0.141634	13.5174	12.4063	78.6773	0.124063	0.213227	0.135174	0.0264535	0.186773	5231.05	0.784034	1.14163	Spring	AFG	Afghanistan	Asia	1	-2.09498	-2.40947	1.7872	-0.305069
23SZ50299	A0645	WATDE0651	NN	15	41.1	2.31	0.236	0.58	0.091	2.89	0.327	2.563	0.694647	0.251082	0.385593	20.0692	27.8287	88.6851	0.278287	0.113149	0.200692	0.0314879	0.0816609	10370.5	0.897835	1.38559	Spring	AFG	Afghanistan	Asia	3	3.16287	-0.922267	0.694736	0.253543
23SZ50163	A0646	WATDE0652	NN	31.1	45.65	4.525	0.689	0.84	0.1645	5.365	0.8535	4.5115	0.541073	0.185635	0.238752	15.657	19.2736	84.0913	0.192736	0.159087	0.15657	0.0306617	0.128425	7087.68	0.847735	1.23875	Spring	AFG	Afghanistan	Asia	1	-0.552538	0.533635	1.41006	-0.315163
23SZ50230	A0204	WATDE0655	NN	24.3	40.65	3.31	0.296	0.345	0.0675	3.655	0.3635	3.2915	0.516605	0.10423	0.228041	9.43912	18.5695	90.0547	0.185695	0.0994528	0.0943912	0.0184679	0.080985	8583.47	0.910574	1.22804	Spring	AFG	Afghanistan	Asia	4	0.999782	-1.51153	-1.69236	-0.355728
23SZ50157	A0416	WATDE0657	NN	19.1	38.5	3.475	0.529	0.485	0.081	3.96	0.61	3.35	0.519481	0.139568	0.153119	12.2475	13.2787	84.596	0.132787	0.15404	0.122475	0.0204545	0.133586	4998.69	0.84777	1.15312	Spring	AFG	Afghanistan	Asia	1	-0.85716	-1.82274	0.189641	0.0427283
23SZ50255	A0417	WATDE0659	NN	37.75	59.85	4.875	0.9385	0.285	0.045	5.16	0.9835	4.1765	0.6132	0.0584615	0.0479489	5.52326	4.5755	80.9399	0.045755	0.190601	0.0552326	0.00872093	0.18188	11524.1	0.807487	1.04795	Spring	AFG	Afghanistan	Asia	2	-4.37987	-1.42032	-1.23235	-0.0699875
23SZ50211	A0464	WATDE0668	NN	27.55	47.75	4.565	0.8525	0.475	0.093	5.04	0.9455	4.0945	0.566492	0.104053	0.109091	9.4246	9.83607	81.2401	0.0983607	0.187599	0.094246	0.0184524	0.169147	6885.09	0.813253	1.10909	Spring	ITA	Italy	Europe	1	-3.00391	-1.11027	0.303062	-0.266948
23SZ50181	A0281	WATDE0674	NN	30.95	45.1	3.49	0.754	0.49	0.096	3.98	0.85	3.13	0.372506	0.140401	0.127321	12.3116	11.2941	78.6432	0.112941	0.213568	0.123116	0.0241206	0.189447	3547.73	0.783954	1.12732	Winter	SUN	USSR	USSR	1	-2.67115	-2.19154	1.69047	-0.603452
23SZ50298	A0594	WATDE0682	NN	32.3	53.9	4.17	0.426	0.49	0.077	4.66	0.503	4.157	0.543599	0.117506	0.180751	10.515	15.3082	89.206	0.153082	0.10794	0.10515	0.0165236	0.0914163	14631	0.897842	1.18075	Spring	MAR	Morocco	North Africa	4	-0.112778	-0.431856	-1.98682	0.238277
23SZ50233	A0585	WATDE0683	NN	25	47.85	2.28	0.204	0.51	0.1	2.79	0.304	2.486	0.38976	0.223684	0.490196	18.2796	32.8947	89.1039	0.328947	0.108961	0.182796	0.0358423	0.0731183	8190.14	0.910526	1.4902	Spring	MAR	Morocco	North Africa	3	3.83199	-0.787309	0.699491	-1.0681
23SZ50169	A0639	WATDE0685	NN	14.05	48.85	1.615	0.246	0.245	0.048	1.86	0.294	1.566	0.440123	0.151703	0.195122	13.172	16.3265	84.1935	0.163265	0.158065	0.13172	0.0258065	0.132258	6644.6	0.847678	1.19512	Spring	TUR	Turkey	Middle East	1	0.393995	-3.35527	0.203492	-0.256968
23SZ50159	A0193	WATDE0686	NN	32.85	45.55	3.51	0.5345	0.665	0.1115	4.175	0.646	3.529	0.390779	0.189459	0.208606	15.9281	17.2601	84.5269	0.172601	0.154731	0.159281	0.0267066	0.128024	5240.01	0.847721	1.20861	Spring	TUR	Turkey	Middle East	1	-0.266534	-1.03955	0.970934	-0.149532
23SZ50143	A0210	WATDE0691	NN	26.2	53.6	5.315	0.5285	0.96	0.1605	6.275	0.689	5.586	0.680037	0.180621	0.30369	15.2988	23.2946	89.0199	0.232946	0.109801	0.152988	0.0255777	0.0842231	17793.3	0.900564	1.30369	Spring	BUR	Burma	Asia	4	0.8014	2.2371	-0.499765	0.329421
23SZ50220	A0598	WATDE0700	NN	19.8	54.95	4.355	0.8135	0.58	0.1135	4.935	0.927	4.008	0.454959	0.13318	0.139521	11.7528	12.2438	81.2158	0.122438	0.187842	0.117528	0.022999	0.164843	7313.33	0.813203	1.13952	Spring	PRT	Portugal	Europe	1	-2.48349	-0.734777	0.859199	-0.253718
23SZ50149	A0580	WATDE0704	NN	38.5	64.3	5.115	0.5085	0.63	0.1055	5.745	0.614	5.131	0.479005	0.123167	0.207473	10.9661	17.1824	89.3124	0.171824	0.106876	0.109661	0.0183638	0.0885117	18530.3	0.900587	1.20747	Spring	IRN	Iran	Middle East	4	-0.333565	0.97689	-2.07493	0.114791
23SZ50095	A0092	WATDE0706	NN	29.7	64.6	4.59	0.2995	0.915	0.174	5.505	0.4735	5.0315	0.420279	0.199346	0.580968	16.6213	36.7476	91.3987	0.367476	0.0860127	0.166213	0.0316076	0.0544051	20391.1	0.934749	1.58097	Spring	IND	India	Asia	3	3.68509	2.84201	-0.467015	-1.02435
23SZ50279	A0790	WATDE0707	NN	18.1	61.5	9.88	0.494	1.65	0.259	11.53	0.753	10.777	0.788618	0.151654	0.524291	14.3105	34.3958	93.4692	0.343958	0.0653079	0.143105	0.0224631	0.0428448	45672.1	0.95	1.52429	Spring	IND	India	Asia	3	1.92192	8.70244	-2.51083	0.656763
23SZ50269	A0453	WATDE0710	NN	34.05	64.05	8.125	1.564	0.285	0.045	8.41	1.609	6.801	0.466042	0.0350769	0.0287724	3.38882	2.79677	80.868	0.0279677	0.19132	0.0338882	0.00535077	0.185969	9993.17	0.807508	1.02877	Spring	IND	India	Asia	2	-6.50815	0.879022	-1.5164	-0.34454
23SZ50247	A0324	WATDE0712	NN	26.95	51.5	5.64	0.504	0.33	0.065	5.97	0.569	5.401	0.568932	0.0585106	0.128968	5.52764	11.4236	90.469	0.114236	0.0953099	0.0552764	0.0108878	0.0844221	15832	0.910638	1.12897	Spring	IND	India	Asia	4	-1.10109	0.0910537	-3.33262	0.123797
23SZ50109	A0013	WATDE0714	NN	21	40.95	1.56	0.102	0.38	0.072	1.94	0.174	1.766	0.783883	0.24359	0.705882	19.5876	41.3793	91.0309	0.413793	0.0896907	0.195876	0.0371134	0.0525773	14655.9	0.934615	1.70588	Spring	IND	India	Asia	3	6.13314	-0.574181	0.392735	-1.14074
23SZ50216	A0669	WATDE0723	NN	12.55	62.45	3.825	0.7145	0.19	0.037	4.015	0.7515	3.2635	0.604484	0.0496732	0.0517845	4.73225	4.92349	81.2827	0.0492349	0.187173	0.0473225	0.00921544	0.177958	12595.2	0.813203	1.05178	Spring	IND	India	Asia	1	-3.62199	-2.25953	-1.3982	0.0577865
23SZ50273	A0303	WATDE0727	NN	26.4	66.15	7.84	0.356	0.43	0.0675	8.27	0.4235	7.8465	0.54195	0.0548469	0.189607	5.19952	15.9386	94.8791	0.159386	0.0512092	0.0519952	0.00816203	0.0430472	46309.6	0.954592	1.18961	Spring	AFG	Afghanistan	Asia	4	-0.0759576	3.2772	-6.24812	0.944459
23SZ50112	A0276	WATDE0729	NN	18.65	52.9	6.655	1.4375	1.055	0.2005	7.71	1.638	6.072	0.677694	0.158527	0.139478	13.6835	12.2405	78.7549	0.122405	0.212451	0.136835	0.0260052	0.186446	8926.58	0.783997	1.13948	Spring	TUN	Tunisia	North Africa	2	-4.31849	2.32795	2.41011	0.0550407
23SZ50257	A0469	WATDE0732	NN	35.6	64.4	8.89	1.7115	0.92	0.144	9.81	1.8555	7.9545	0.646739	0.103487	0.0841367	9.37819	7.76071	81.0856	0.0776071	0.189144	0.0937819	0.0146789	0.174465	14181.1	0.80748	1.08414	Spring	MAR	Morocco	North Africa	2	-5.9215	3.58185	0.0291904	0.265167
23SZ50221	A0608	WATDE0738	NN	28.05	36.45	3.275	0.612	0.62	0.121	3.895	0.733	3.162	0.38546	0.189313	0.197712	15.9178	16.5075	81.181	0.165075	0.18819	0.159178	0.0310655	0.157125	2721.31	0.81313	1.19771	Spring	ESP	Spain	Europe	1	-0.851376	-1.68543	2.1781	-0.521746
23SZ50219	A0186	WATDE0747	NN	22.2	60.15	2.705	0.5055	0.24	0.047	2.945	0.5525	2.3925	0.536991	0.0887246	0.0929773	8.14941	8.50679	81.2394	0.0850679	0.187606	0.0814941	0.0159593	0.171647	10356	0.813124	1.09298	Spring	ESP	Spain	Europe	1	-2.38292	-2.90324	-0.575213	-0.131118
23SZ50190	A0546	WATDE0751	NN	36.75	60.8	4.98	1.0755	1.17	0.229	6.15	1.3045	4.8455	0.413651	0.23494	0.212924	19.0244	17.5546	78.7886	0.175546	0.212114	0.190244	0.0372358	0.174878	7208.96	0.784036	1.21292	Spring	CRY	Canary Islands	Europe	1	-2.43848	1.66804	3.55901	-0.367104
23SZ50283	A0311	WATDE0752	NN	31.9	47.95	2.605	0.3265	0.77	0.121	3.375	0.4475	2.9275	0.308655	0.295585	0.370597	22.8148	27.0391	86.7407	0.270391	0.132593	0.228148	0.0358519	0.0967407	5352.18	0.874664	1.3706	Spring	CRY	Canary Islands	Europe	3	2.50566	-0.672102	1.91332	-0.148712
23SZ50160	A0787	WATDE0754	NN	38.4	44.45	1.735	0.264	0.285	0.0475	2.02	0.3115	1.7085	0.456693	0.164265	0.179924	14.1089	15.2488	84.5792	0.152488	0.154208	0.141089	0.0235149	0.130693	5851.42	0.847839	1.17992	Spring	CRY	Canary Islands	Europe	1	0.231836	-3.38161	0.0877671	-0.182528
23SZ50177	A0003	WATDE0756	NN	33.05	54.35	2.635	0.569	0.41	0.0805	3.045	0.6495	2.3955	0.377185	0.155598	0.141476	13.4647	12.3941	78.67	0.123941	0.2133	0.134647	0.0264368	0.186864	5223.5	0.784061	1.14148	Spring	CRY	Canary Islands	Europe	1	-2.06362	-2.75934	1.55284	-0.543643
23SZ50278	A0652	WATDE0759	NN	22.2	54.15	4.745	0.2155	0.235	0.037	4.98	0.2525	4.7275	0.616805	0.0495258	0.171694	4.71888	14.6535	94.9297	0.146535	0.0507028	0.0471888	0.00742972	0.0432731	35670.8	0.954584	1.17169	Spring	CRY	Canary Islands	Europe	4	0.86308	0.22811	-5.58942	0.776283
23SZ50208	A0188	WATDE0760	NN	24.35	46.85	3.225	0.6025	0.57	0.1115	3.795	0.714	3.081	0.462113	0.176744	0.185062	15.0198	15.6162	81.1858	0.156162	0.188142	0.150198	0.0293808	0.158762	5391.15	0.813178	1.18506	Spring	ESP	Spain	Europe	1	-1.11939	-1.58814	1.66643	-0.335473
23SZ50127	A0135	WATDE0761	NN	37.15	64.35	4.03	0.8705	0.64	0.107	4.67	0.9775	3.6925	0.50272	0.158809	0.122918	13.7045	10.9463	79.0685	0.109463	0.209315	0.137045	0.0229122	0.186403	9945.42	0.783995	1.12292	Spring	CRT	Crete	Europe	1	-3.14713	-0.84173	1.22025	-0.00748073
23SZ50176	A0143	WATDE0763	NN	31.55	61.1	3.445	0.5245	0.445	0.087	3.89	0.6115	3.2785	0.351064	0.129173	0.165872	11.4396	14.2273	84.2802	0.142273	0.157198	0.114396	0.022365	0.134833	8337.23	0.84775	1.16587	Spring	GRC	Greece	Europe	1	-1.13897	-1.43187	-0.266075	-0.410822
23SZ50168	A0144	WATDE0765	NN	30.35	47	2.54	0.387	0.285	0.056	2.825	0.443	2.382	0.426596	0.112205	0.144703	10.0885	12.6411	84.3186	0.126411	0.156814	0.100885	0.019823	0.136991	6009.34	0.847638	1.1447	Spring	GRC	Greece	Europe	1	-0.804935	-2.90643	-0.440915	-0.408193
23SZ50210	A0567	WATDE0766	NN	27.25	35.65	2.445	0.4565	0.17	0.0335	2.615	0.49	2.125	0.382889	0.0695297	0.0733844	6.50096	6.83673	81.262	0.0683673	0.18738	0.0650096	0.0128107	0.17457	2596.98	0.813292	1.07338	Spring	GRC	Greece	Europe	1	-2.30374	-4.19999	-0.276472	-0.58402
23SZ50207	A0142	WATDE0768	NN	29.3	64.65	3.655	0.683	0.215	0.042	3.87	0.725	3.145	0.584687	0.0588235	0.0614934	5.55556	5.7931	81.2661	0.057931	0.187339	0.0555556	0.0108527	0.176486	13044.7	0.813133	1.06149	Spring	GRC	Greece	Europe	1	-3.47523	-2.2474	-1.35667	-0.101922
23SZ50297	A0138	WATDE0769	NN	25.95	60.6	1.656	0.094	1.105	0.042	2.761	0.136	2.625	0.339934	0.667271	0.446809	40.0217	30.8824	95.0742	0.308824	0.0492575	0.400217	0.0152119	0.0340456	25343.5	0.943237	1.44681	Spring	GRC	Greece	Europe	3	6.23576	0.470808	0.583064	4.15587
23SZ50124	A0744	WATDE0770	NN	35.15	38.15	0.71	0.1535	0.36	0.06	1.07	0.2135	0.8565	0.834862	0.507042	0.390879	33.6449	28.103	80.0467	0.28103	0.199533	0.336449	0.0560748	0.143458	6089.62	0.783803	1.39088	Spring	TUR	Turkey	Middle East	3	3.35979	-3.04892	4.99881	0.6762
23SZ50164	A0265	WATDE0776	NN	31.95	34.35	1.605	0.2445	0.205	0.04	1.81	0.2845	1.5255	0.60262	0.127726	0.163599	11.326	14.0598	84.2818	0.140598	0.157182	0.11326	0.0220994	0.135083	4523.7	0.847664	1.1636	Spring	IRN	Iran	Middle East	1	0.0696955	-3.88332	-0.0846354	-0.321008
23SZ50100	A0065	WATDE0782	NN	35.3	54.8	6.13	0.4005	0.63	0.1195	6.76	0.52	6.24	0.385949	0.102773	0.298377	9.31953	22.9808	92.3077	0.229808	0.0769231	0.0931953	0.0176775	0.0592456	15067.3	0.934666	1.29838	Spring	CHN	China	Asia	4	0.825543	1.82745	-2.53131	-0.567094
23SZ50206	A0331	WATDE0791	NN	44.45	38.2	2.96	0.553	0.26	0.0505	3.22	0.6035	2.6165	0.473822	0.0878378	0.0913201	8.07453	8.36785	81.2578	0.0836785	0.187422	0.0807453	0.0156832	0.171739	3689.1	0.813176	1.09132	Spring	PRT	Portugal	Europe	1	-2.38873	-3.35772	-0.0753046	-0.610235
23SZ50222	A0700	WATDE0793	NN	39.15	60.85	3.665	0.6845	0.615	0.1205	4.28	0.805	3.475	0.539852	0.167804	0.176041	14.3692	14.9689	81.1916	0.149689	0.188084	0.143692	0.0281542	0.15993	10627.8	0.813233	1.17604	Spring	PRT	Portugal	Europe	1	-1.71535	-0.733327	1.04951	-0.249676
23SZ50226	A0182	WATDE0794	NN	24.65	51.15	2.835	0.2535	0.36	0.0705	3.195	0.324	2.871	0.580645	0.126984	0.278107	11.2676	21.7593	89.8592	0.217593	0.101408	0.112676	0.0220657	0.0793427	14980.6	0.910582	1.27811	Spring	PRT	Portugal	Europe	4	1.61751	-1.16926	-1.66748	-0.239798
23SZ50225	A0179	WATDE0795	NN	36.7	64.45	1.95	0.1745	0.35	0.0685	2.3	0.243	2.057	0.597362	0.179487	0.39255	15.2174	28.1893	89.4348	0.281893	0.105652	0.152174	0.0297826	0.0758696	23485.8	0.910513	1.39255	Spring	PRT	Portugal	Europe	4	2.94248	-0.878798	-1.34316	-0.366786
23SZ50218	A0177	WATDE0797	NN	22.35	51.95	2.985	0.5575	0.425	0.083	3.41	0.6405	2.7695	0.595765	0.142379	0.148879	12.4633	12.9586	81.217	0.129586	0.18783	0.124633	0.0243402	0.16349	8560.15	0.813233	1.14888	Spring	PRT	Portugal	Europe	1	-1.56107	-2.06412	0.709906	-0.108562
23SZ50248	A0181	WATDE0798	NN	41.65	54.65	7.195	1.385	0.31	0.0605	7.505	1.4455	6.0595	0.47484	0.0430855	0.0436823	4.13058	4.1854	80.7395	0.041854	0.192605	0.0413058	0.00806129	0.184544	7363.09	0.807505	1.04368	Spring	PRT	Portugal	Europe	2	-5.74491	0.116226	-1.00695	-0.582855
23SZ50240	A0694	WATDE0800	NN	34.65	50.35	4.105	0.367	0.18	0.035	4.285	0.402	3.883	0.656405	0.043849	0.0953678	4.2007	8.70647	90.6184	0.0870647	0.0938156	0.042007	0.00816803	0.0856476	17737.6	0.910597	1.09537	Spring	PRT	Portugal	Europe	4	-0.879475	-1.42722	-3.89831	0.279922
23SZ50228	A0697	WATDE0801	NN	37.25	62	3.16	0.2825	0.96	0.1875	4.12	0.47	3.65	0.549194	0.303797	0.663717	23.301	39.8936	88.5922	0.398936	0.114078	0.23301	0.0455097	0.068568	18505.8	0.910601	1.66372	Spring	PRT	Portugal	Europe	3	4.73713	2.21087	1.7338	-1.01846
23SZ50260	A0698	WATDE0802	NN	40.5	62.8	5.685	1.0945	0.755	0.1185	6.44	1.213	5.227	0.644904	0.132806	0.108269	11.7236	9.76917	81.1646	0.0976917	0.188354	0.117236	0.0184006	0.169953	13503.3	0.807476	1.10827	Spring	PRT	Portugal	Europe	1	-3.78001	0.834026	0.240032	0.284989
23SZ50296	A0274	WATDE0808	NN	27.75	49.1	2.945	0.3005	0.605	0.095	3.55	0.3955	3.1545	0.584521	0.205433	0.31614	17.0423	24.0202	88.8592	0.240202	0.111408	0.170423	0.0267606	0.0846479	12648.7	0.897963	1.31614	Spring	ESP	Spain	Europe	3	2.01039	-0.559399	-0.235286	0.163732
23SZ50209	A0749	WATDE0811	NN	27.65	58.75	4.055	0.7575	0.33	0.0645	4.385	0.822	3.563	0.579574	0.081381	0.0851485	7.52566	7.84672	81.2543	0.0784672	0.187457	0.0752566	0.0147092	0.172748	10671.4	0.813194	1.08515	Spring	YUG	Yugoslavia	Europe	1	-3.23027	-1.68579	-0.610271	-0.149947
23SZ50173	A0168	WATDE0835	NN	39.45	51.2	3.29	0.501	0.75	0.147	4.04	0.648	3.392	0.466797	0.227964	0.293413	18.5644	22.6852	83.9604	0.226852	0.160396	0.185644	0.0363861	0.12401	7629.12	0.84772	1.29341	Spring	IRN	Iran	Middle East	1	0.631325	-0.300066	1.79538	-0.496368
23SZ50195	A0161	WATDE0836	NN	19.75	44.6	4.68	1.011	0.755	0.1475	5.435	1.1585	4.2765	0.553812	0.161325	0.145895	13.8914	12.732	78.6845	0.12732	0.213155	0.138914	0.0271389	0.186017	5168.15	0.783974	1.1459	Spring	IRN	Iran	Middle East	1	-3.00076	-0.287036	2.35667	-0.245917
23SZ50200	A0679	WATDE0839	NN	24.45	64.65	4.895	1.0575	0.47	0.092	5.365	1.1495	4.2155	0.582367	0.0960163	0.0869976	8.76048	8.00348	78.5741	0.0800348	0.214259	0.0876048	0.0171482	0.197111	11360.4	0.783963	1.087	Spring	IRN	Iran	Middle East	1	-4.35383	-0.645767	0.380295	-0.177465
23SZ50129	A0314	WATDE0850	NN	39.2	73.25	7.06	0.702	0.645	0.1075	7.705	0.8095	6.8955	0.414334	0.0913598	0.153134	8.37119	13.2798	89.4938	0.132798	0.105062	0.0837119	0.013952	0.0911097	21160.3	0.900567	1.15313	Spring	CRT	Crete	Europe	4	-1.86273	2.32971	-2.98426	0.208537
23SZ50229	A0683	WATDE0851	NN	35.4	57.5	3.955	0.3535	0.455	0.089	4.41	0.4425	3.9675	0.468696	0.115044	0.251768	10.3175	20.113	89.966	0.20113	0.10034	0.103175	0.0201814	0.0801587	15443.7	0.910619	1.25177	Spring	IRN	Iran	Middle East	4	0.764209	-0.207949	-1.99854	-0.353127
23SZ50153	A0241	WATDE0854	NN	43	56.8	4.765	0.7255	0.77	0.1285	5.535	0.854	4.681	0.481514	0.161595	0.177119	13.9115	15.0468	84.5709	0.150468	0.154291	0.139115	0.0232159	0.131075	10068.5	0.847744	1.17712	Spring	IND	India	Asia	1	-1.48381	0.379683	0.205958	-0.00682193
23SZ50098	A0090	WATDE0861	NN	29.85	52.7	4.575	0.2985	0.57	0.1085	5.145	0.407	4.738	0.455408	0.12459	0.363484	11.0787	26.6585	92.0894	0.266585	0.0791059	0.110787	0.0210884	0.0580175	15988.7	0.934754	1.36348	Spring	IND	India	Asia	4	2.04473	0.905143	-2.01354	-0.626084
23SZ50104	A0066	WATDE0862	NN	38.65	40.1	2.74	0.179	0.35	0.067	3.09	0.246	2.844	0.765586	0.127737	0.374302	11.3269	27.2358	92.0388	0.272358	0.0796117	0.113269	0.0216828	0.0579288	15463.4	0.934672	1.3743	Spring	CHN	China	Asia	4	2.94205	-0.922055	-1.99865	-0.518914
23SZ50270	A0068	WATDE0868	NN	35.65	46.65	4.93	0.224	0.435	0.068	5.365	0.292	5.073	0.82851	0.0882353	0.303571	8.10811	23.2877	94.5573	0.232877	0.0544268	0.0810811	0.0126747	0.0417521	33127.5	0.954564	1.30357	Spring	CHN	China	Asia	4	2.00662	1.19798	-4.40538	0.409836
23SZ50105	A0069	WATDE0871	NN	36.55	46.3	5.49	0.3585	0.61	0.116	6.1	0.4745	5.6255	0.585313	0.111111	0.32357	10	24.4468	92.2213	0.244468	0.0777869	0.1	0.0190164	0.0587705	16130.4	0.934699	1.32357	Spring	CHN	China	Asia	4	1.4029	1.43565	-2.30201	-0.454376
23SZ50282	A0284	WATDE0877	NN	35.85	50.65	2.46	0.3085	0.885	0.1385	3.345	0.447	2.898	0.638697	0.359756	0.448947	26.4574	30.9843	86.6368	0.309843	0.133632	0.264574	0.0414051	0.0922272	12261.5	0.874593	1.44895	Spring	SUN	USSR	USSR	3	3.41832	0.269511	2.367	0.327691
23SZ50272	A0195	WATDE0888	NN	25.35	59.95	6.665	0.3025	0.36	0.0565	7.025	0.359	6.666	0.609675	0.0540135	0.186777	5.12456	15.7382	94.8897	0.157382	0.0511032	0.0512456	0.0080427	0.0430605	42877.4	0.954614	1.18678	Spring	SUN	USSR	USSR	4	0.344824	2.15574	-5.98469	0.913951
23SZ50292	A0170	WATDE0889	NN	46.4	46.9	3.84	0.392	0.13	0.021	3.97	0.413	3.557	0.309168	0.0338542	0.0535714	3.27456	5.08475	89.597	0.0508475	0.10403	0.0327456	0.00528967	0.0987406	6537.04	0.897917	1.05357	Spring	IRQ	Iraq	Middle East	4	-1.62532	-2.66411	-3.41414	-0.301778
23SZ50302	A0489	WATDE0892	NN	29.55	52.1	3.955	0.404	0.595	0.0935	4.55	0.4975	4.0525	0.587332	0.150442	0.231436	13.0769	18.794	89.0659	0.18794	0.109341	0.130769	0.0205495	0.0887912	14580.7	0.897851	1.23144	Spring	TUN	Tunisia	North Africa	4	0.602736	-0.114831	-1.27942	0.278507
23SZ50134	A0596	WATDE0901	NN	39.05	63.5	6.015	0.598	0.605	0.101	6.62	0.699	5.921	0.440157	0.100582	0.168896	9.13897	14.4492	89.4411	0.144492	0.105589	0.0913897	0.0152568	0.0903323	16808.8	0.900582	1.1689	Spring	MAR	Morocco	North Africa	4	-1.15331	1.27852	-2.46201	0.0784199
23SZ50120	A0668	WATDE0905	NN	33.4	56.8	5.12	1.106	0.77	0.1285	5.89	1.2345	4.6555	0.377641	0.150391	0.116184	13.073	10.4091	79.0407	0.104091	0.209593	0.13073	0.0218166	0.187776	5812.99	0.783984	1.11618	Spring	GRC	Greece	Europe	1	-3.80746	-0.0569906	1.65363	-0.221431
23SZ50231	A0684	WATDE0907	NN	48.5	65.05	4.105	0.367	0.545	0.1065	4.65	0.4735	4.1765	0.192929	0.132765	0.290191	11.7204	22.4921	89.8172	0.224921	0.101828	0.117204	0.0229032	0.0789247	8017.22	0.910597	1.29019	Spring	IRQ	Iraq	Middle East	4	0.857857	0.000633231	-1.32361	-1.00263
23SZ50122	A0217	WATDE0909	NN	29	39.1	3.355	0.7245	0.59	0.0985	3.945	0.823	3.122	0.487212	0.175857	0.135956	14.9556	11.9684	79.1381	0.119684	0.208619	0.149556	0.0249683	0.18365	3570.42	0.784054	1.13596	Spring	CHN	China	Asia	1	-2.18138	-2.07664	2.06489	-0.109963
23SZ50139	A0235	WATDE0910	NN	27.6	70.6	7.51	0.7465	0.41	0.0685	7.92	0.815	7.105	0.259207	0.0545939	0.0917616	5.17677	8.40491	89.7096	0.0840491	0.102904	0.0517677	0.00864899	0.0942551	12555.2	0.900599	1.09176	Spring	IND	India	Asia	4	-2.76744	1.39471	-3.43616	-0.0125984
23SZ50114	A0101	WATDE0913	NN	32.35	48.95	3.205	0.6925	0.755	0.1265	3.96	0.819	3.141	0.524004	0.235569	0.182671	19.0657	15.4457	79.3182	0.154457	0.206818	0.190657	0.0319444	0.174874	6070.88	0.783931	1.18267	Spring	IRN	Iran	Middle East	1	-1.44186	-1.22758	2.73024	0.119498
23SZ50140	A0236	WATDE0916	NN	14.8	69.3	7.645	0.76	0.915	0.153	8.56	0.913	7.647	0.362193	0.119686	0.201316	10.6893	16.7579	89.3341	0.167579	0.106659	0.106893	0.0178738	0.088785	16308.3	0.900589	1.20132	Spring	IND	India	Asia	4	-1.44691	3.38993	-1.71807	0.244
23SZ50144	A0233	WATDE0917	NN	16.6	59.75	6.715	0.6675	0.605	0.101	7.32	0.7685	6.5515	0.630126	0.0900968	0.151311	8.26503	13.1425	89.5014	0.131425	0.104986	0.0826503	0.0137978	0.0911885	21427.4	0.900596	1.15131	Spring	IND	India	Asia	4	-1.4541	1.91004	-2.75763	0.612137
23SZ50281	A0243	WATDE0922	NN	29.8	28.4	3.43	0.43	0.42	0.066	3.85	0.496	3.354	0.971831	0.122449	0.153488	10.9091	13.3065	87.1169	0.133065	0.128831	0.109091	0.0171429	0.111688	6084.24	0.874636	1.15349	Spring	IND	India	Asia	4	-0.263502	-1.80279	-0.824168	0.455547
23SZ50133	A0248	WATDE0923	NN	28.7	60.05	5.02	0.499	0.795	0.1325	5.815	0.6315	5.1835	0.455454	0.158367	0.265531	13.6715	20.9818	89.1402	0.209818	0.108598	0.136715	0.0227859	0.0858126	15123.3	0.900598	1.26553	Spring	IND	India	Asia	4	0.415905	1.36938	-0.992589	0.0561163
23SZ50266	A0091	WATDE0924	NN	28.95	57.3	9.305	1.791	0.49	0.077	9.795	1.868	7.927	0.684119	0.0526599	0.0429927	5.00255	4.12206	80.929	0.0412206	0.19071	0.0500255	0.00786115	0.182848	11777.9	0.807523	1.04299	Spring	IND	India	Asia	2	-6.75006	2.43656	-0.99537	0.0296909
23SZ50154	A0389	WATDE0926	NN	29.6	51	6.425	0.9785	0.965	0.161	7.39	1.1395	6.2505	0.570588	0.150195	0.164538	13.0582	14.129	84.5805	0.14129	0.154195	0.130582	0.0217862	0.132409	9624.83	0.847704	1.16454	Spring	IND	India	Asia	1	-2.34953	1.96312	0.425597	0.205346
23SZ50147	A0368	WATDE0927	NN	18.2	59.4	6.055	0.602	0.745	0.1245	6.8	0.7265	6.0735	0.414141	0.123039	0.206811	10.9559	17.137	89.3162	0.17137	0.106838	0.109559	0.0183088	0.0885294	13677.1	0.900578	1.20681	Spring	CHN	China	Asia	4	-0.619658	1.65594	-1.54851	0.14132
23SZ50110	A0132	WATDE0932	NN	29.6	47.15	2.955	0.6385	0.34	0.0645	3.295	0.703	2.592	0.383881	0.115059	0.101018	10.3187	9.17496	78.6646	0.0917496	0.213354	0.103187	0.0195751	0.193778	4000	0.783926	1.10102	Spring	CHN	China	Asia	1	-2.80109	-3.10751	0.998863	-0.54691
23SZ50235	A0421	WATDE0933	NN	28.45	58.5	2.43	0.217	0.29	0.0565	2.72	0.2735	2.4465	0.479487	0.119342	0.260369	10.6618	20.6581	89.9449	0.206581	0.100551	0.106618	0.0207721	0.0797794	16319.3	0.9107	1.26037	Spring	AFG	Afghanistan	Asia	4	1.50697	-1.59001	-2.06604	-0.282515
23SZ50304	A0381	WATDE0934	NN	14.5	49.75	2.365	0.2415	0.67	0.105	3.035	0.3465	2.6885	0.535678	0.283298	0.434783	22.0758	30.303	88.5832	0.30303	0.114168	0.220758	0.0345964	0.0795717	11613	0.897886	1.43478	Spring	IND	India	Asia	3	3.53904	-0.385053	1.08932	0.130724
23SZ50196	A0075	WATDE0937	NN	25.05	48.2	4.855	1.0485	1.13	0.221	5.985	1.2695	4.7155	0.548755	0.23275	0.210777	18.8805	17.4084	78.7886	0.174084	0.212114	0.188805	0.0369256	0.175188	6010.41	0.784037	1.21078	Spring	CHN	China	Asia	2	-2.17955	1.28242	3.74819	-0.178763
23SZ50113	A0103	WATDE0939	NN	31.3	45.2	5.695	1.23	1.17	0.1955	6.865	1.4255	5.4395	0.620575	0.205443	0.158943	17.043	13.7145	79.2353	0.137145	0.207647	0.17043	0.0284778	0.17917	6105.83	0.784021	1.15894	Spring	IRQ	Iraq	Middle East	2	-3.2603	1.58257	3.00327	0.209508
23SZ50295	A0640	WATDE0954	NN	30.05	39.5	3.49	0.3565	0.445	0.0695	3.935	0.426	3.509	0.760759	0.127507	0.194951	11.3088	16.3146	89.1741	0.163146	0.108259	0.113088	0.017662	0.0905972	10964.2	0.897851	1.19495	Spring	SUN	USSR	USSR	4	0.511102	-1.19343	-1.49973	0.339086
23SZ50180	A0285	WATDE0957	NN	28.7	53.5	3.08	0.6655	0.655	0.1285	3.735	0.794	2.941	0.388785	0.212662	0.193088	17.5368	16.1839	78.7416	0.161839	0.212584	0.175368	0.0344043	0.178179	5234.64	0.783929	1.19309	Spring	SUN	USSR	USSR	1	-1.47331	-1.47547	2.73707	-0.428898
23SZ50128	A0785	WATDE0986	NN	20.6	59.2	5.15	1.1125	0.64	0.107	5.79	1.2195	4.5705	0.636824	0.124272	0.0961798	11.0535	8.77409	78.9378	0.0877409	0.210622	0.110535	0.0184801	0.192142	10596.4	0.783981	1.09618	Spring	SUN	USSR	USSR	1	-4.12825	-0.105762	0.909166	0.186066
23SZ50185	A0137	WATDE0991	NN	29.3	52.55	3.585	0.7745	1.135	0.222	4.72	0.9965	3.7235	0.478592	0.316597	0.286637	24.0466	22.278	78.8877	0.22278	0.211123	0.240466	0.0470339	0.164089	6260.02	0.783961	1.28664	Spring	ETH	Ethiopia	North Africa	1	-0.398708	0.742045	4.67934	-0.210297
23SZ50254	A0111	WATDE0995	NN	28.55	53.8	4.73	0.9105	0.305	0.048	5.035	0.9585	4.0765	0.458178	0.064482	0.0527183	6.0576	5.00782	80.9633	0.0500782	0.190367	0.060576	0.00953327	0.180834	6966.37	0.807505	1.05272	Spring	SUN	USSR	USSR	1	-4.11815	-1.78858	-0.730696	-0.230442
23SZ50214	A0289	WATDE1012	NN	28.5	54	4.195	0.7835	0.135	0.0265	4.33	0.81	3.52	0.45	0.0321812	0.0338226	3.11778	3.2716	81.2933	0.032716	0.187067	0.0311778	0.00612009	0.180947	7014.6	0.81323	1.03382	Spring	SUN	USSR	USSR	1	-4.12135	-2.68272	-1.46366	-0.428521
23SZ50094	A0077	WATDE1037	NN	31.2	49.55	4.085	0.267	0.56	0.1065	4.645	0.3735	4.2715	0.414733	0.137087	0.398876	12.056	28.5141	91.9591	0.285141	0.080409	0.12056	0.0229279	0.0574812	12663.4	0.934639	1.39888	Spring	CHN	China	Asia	4	2.54096	0.483052	-1.53129	-0.864093
23SZ50267	A0094	WATDE1038	NN	30.6	52.05	5.77	1.1105	0.62	0.0975	6.39	1.208	5.182	0.680115	0.107452	0.0877983	9.70266	8.07119	81.0955	0.0807119	0.189045	0.0970266	0.0152582	0.173787	9746.71	0.807539	1.0878	Spring	IND	India	Asia	1	-4.01844	0.171454	0.11282	0.20121
23SZ50099	A0080	WATDE1048	NN	28	57.55	7.135	0.466	0.81	0.154	7.945	0.62	7.325	0.440487	0.113525	0.330472	10.1951	24.8387	92.1963	0.248387	0.0780365	0.101951	0.0193833	0.0586532	18695	0.934688	1.33047	Spring	CHN	China	Asia	4	0.759667	3.28691	-2.31612	-0.416297
23SZ50256	A0439	WATDE1049	NN	26.65	63.25	7.09	1.365	0.225	0.035	7.315	1.4	5.915	0.35336	0.0317348	0.025641	3.07587	2.5	80.8612	0.025	0.191388	0.0307587	0.00478469	0.186603	7386.26	0.807475	1.02564	Spring	CHN	China	Asia	2	-5.99107	-0.232918	-1.44456	-0.445302
23SZ50106	A0081	WATDE1051	NN	32.7	47.95	3.38	0.2205	0.33	0.0625	3.71	0.283	3.427	0.687174	0.0976331	0.283447	8.89488	22.0848	92.372	0.220848	0.0762803	0.0889488	0.0168464	0.059434	20712.5	0.934763	1.28345	Spring	CHN	China	Asia	4	1.86858	-0.60079	-3.03465	-0.116258
23SZ50290	A0084	WATDE1055	NN	26.05	49.1	3.155	0.322	0.66	0.1035	3.815	0.4255	3.3895	0.602851	0.209192	0.321429	17.3001	24.3243	88.8467	0.243243	0.111533	0.173001	0.0271298	0.0844037	13030.7	0.89794	1.32143	Spring	CHN	China	Asia	3	1.98597	-0.23621	-0.137866	0.218869
23SZ50258	A0012	WATDE1060	NN	33.9	56.9	4.145	0.798	0.38	0.0595	4.525	0.8575	3.6675	0.608963	0.0916767	0.0745614	8.39779	6.93878	81.0497	0.0693878	0.189503	0.0839779	0.0131492	0.176354	10404	0.807479	1.07456	Spring	IND	India	Asia	1	-3.44583	-1.66555	-0.524065	0.0638555
23SZ50158	A0782	WATDE1061	NN	26.75	44.9	2.79	0.425	0.52	0.0865	3.31	0.5115	2.7985	0.426503	0.18638	0.203529	15.71	16.911	84.5468	0.16911	0.154532	0.1571	0.0261329	0.128399	5564.13	0.84767	1.20353	Spring	ESP	Spain	Europe	1	0.0753043	-1.9199	0.764369	-0.0548976
