# Supplementary material for: Watkins wheat landraces decode nitrogen-driven biomass trade-offs: GWAS exposes root-shoot dialectics and elite landraces for resilient agriculture
Source: Front Plant Sci. 2025 May 23;16:1603577. doi: 10.3389/fpls.2025.1603577 (PMC12142425; doi:10.3389/fpls.2025.1603577)
Supplement: Supplementary file 2 [file Table2.xlsx]

## Sheet: Table S2
Table S2: 23 Phenotypic traits and their measuring fromula
Sr No	Trair Abbereviation	Trait Name	Measuring Formula
1	RL	Root Length	Total Length of Roots
2	SL	Shoot Length	Total Length of Shoots
3	FRW	Fresh Root Weigh	Weight of Fresh Roots
4	FSW	Fresh Shoot Weight	Weight of Fresh Shoots
5	DRW	Dry Root Weight	Dry Weight of Roots
6	DSW	Dry Shoot Weight	Dry Weight of Shoots
7	TBM	Total Biomass	Fresh Shoot Weight + Fresh Root Weight
8	TDM	Total Dry Matter	Dry Shoot Weight + Dry Root Weight
9	TMC	Total Moisture Content	Total Biomass - Total Dry Matter
10	RSLR	Root Shoot Length Ratio	Root Length/Shoot Length
11	FRSWR	Fresh Root Shoot Weight Ratio	Fresh Root Weight/Fresh Shoot Weight
12	DRSWR	Dry Root Shoot Weight Ratio	Dry Root Weight/Dry Shoot Weight
13	FRBM	Fresh Root Biomass Proportion	Fresh Root Weight/Total Biomass *100
14	DRBM	Dry Root Biomass Proportion	Dry Root Weight/Total Dry Matter *100
15	WHCI	Water Holding Capacity Index	Total Moisture Content/Total Biomass *100
16	RPC	Root Partitioning Coefficient	Dryroot Weight/Total Dry Matter
17	DMPE	Dry Matter Production Efficiency	Total Dry Matter/Total Biomass
18	FRBAE	Fresh Root Biomass Allocation Efficiency	Fresh Root Biomass/Total Biomass
19	DRBAE	Dry Root Biomass Allocation Efficiency	Dry Root Biomass/Total Biomass
20	DSBAE	Dry Shoot Biomass Allocation Efficiency	Dry Shoot Biomass/Total Biomass
21	SWC	Shoot Water Content	(Fresh Shoot Weight−Dry Shoot Weight)/Fresh Shoot Weight
22	SMF	Shoot Mass Fraction	(Dry Root Weight + Dry Shoot Weight)/Dry Shoot Weight
23	GI	Growth Index	(Root Length * Shoot Length * Total Biomass)/Total Dry Matter
