# Supplementary material for: Watkins wheat landraces decode nitrogen-driven biomass trade-offs: GWAS exposes root-shoot dialectics and elite landraces for resilient agriculture
Source: Front Plant Sci. 2025 May 23;16:1603577. doi: 10.3389/fpls.2025.1603577 (PMC12142425; doi:10.3389/fpls.2025.1603577)
Supplement: Supplementary file 3 [file Table3.xlsx]

## Sheet: Table S3
Table S3: Top 50 landraces having maximum biomass in different root-shoot biomass traits in LN treatment
Ranking	FSW	Region	FRW	Region	TBM	Region
1	WATDE0014	Europe	WATDE0013	Europe	WATDE0014	Europe
2	WATDE0061	Asia	WATDE0002	Australia	WATDE0013	Europe
3	WATDE0907	Middle East	WATDE0180	Europe	WATDE0027	Europe
4	WATDE0013	Europe	WATDE0087	Europe	WATDE0099	Asia
5	WATDE0027	Europe	WATDE0057	Asia	WATDE0450	Europe
6	WATDE0766	Europe	WATDE0068	Australia	WATDE0907	Middle East
7	WATDE0782	Asia	WATDE0521	Europe	WATDE0087	Europe
8	WATDE0850	Europe	WATDE0188	Europe	WATDE0093	Asia
9	WATDE0791	Europe	WATDE0014	Europe	WATDE0057	Asia
10	WATDE0047	Europe	WATDE0424	Europe	WATDE0521	Europe
11	WATDE0851	Middle East	WATDE0450	Europe	WATDE0047	Europe
12	WATDE0049	Europe	WATDE0022	Europe	WATDE0054	Asia
13	WATDE0450	Europe	WATDE0098	Asia	WATDE0049	Europe
14	WATDE0798	Europe	WATDE0084	Asia	WATDE0098	Asia
15	WATDE0093	Asia	WATDE0060	Asia	WATDE0096	Middle East
16	WATDE0835	Middle East	WATDE0927	Asia	WATDE0394	Middle East
17	WATDE0031	Middle East	WATDE0085	Asia	WATDE0084	Asia
18	WATDE0657	Asia	WATDE0093	Asia	WATDE0424	Europe
19	WATDE0797	Europe	WATDE0096	Middle East	WATDE0020	Europe
20	WATDE0032	Europe	WATDE0492	North Africa	WATDE0766	Europe
21	WATDE0394	Middle East	WATDE0574	Asia	WATDE0574	Asia
22	WATDE0087	Europe	WATDE0460	Middle East	WATDE0782	Asia
23	WATDE0521	Europe	WATDE0372	North Africa	WATDE0022	Europe
24	WATDE0836	Middle East	WATDE0063	Asia	WATDE0068	Australia
25	WATDE0057	Asia	WATDE0439	Europe	WATDE0062	Asia
26	WATDE0700	Europe	WATDE0453	Middle East	WATDE0492	North Africa
27	WATDE0752	Europe	WATDE0408	Asia	WATDE0657	Asia
28	WATDE0747	Europe	WATDE0027	Europe	WATDE0850	Europe
29	WATDE0776	Middle East	WATDE0444	Europe	WATDE0052	Europe
30	WATDE0096	Middle East	WATDE0555	Middle East	WATDE0060	Asia
31	WATDE0062	Asia	WATDE0020	Europe	WATDE0085	Asia
32	WATDE0020	Europe	WATDE0006	Europe	WATDE0115	North Africa
33	WATDE0098	Asia	WATDE0423	Europe	WATDE0444	Europe
34	WATDE0615	Asia	WATDE0394	Middle East	WATDE0002	Australia
35	WATDE0052	Europe	WATDE0112	Europe	WATDE0031	Middle East
36	WATDE0099	Asia	WATDE0247	Middle East	WATDE0791	Europe
37	WATDE0646	Asia	WATDE0004	Asia	WATDE0180	Europe
38	WATDE0770	Middle East	WATDE0021	Europe	WATDE0453	Middle East
39	WATDE0324	Europe	WATDE0371	North Africa	WATDE0460	Middle East
40	WATDE0115	North Africa	WATDE0399	Asia	WATDE0044	Europe
41	WATDE0044	Europe	WATDE0047	Europe	WATDE0700	Europe
42	WATDE0095	Asia	WATDE0474	Asia	WATDE0188	Europe
43	WATDE0084	Asia	WATDE0577	Europe	WATDE0439	Europe
44	WATDE0685	Middle East	WATDE0078	Europe	WATDE0408	Asia
45	WATDE0262	Asia	WATDE0181	Europe	WATDE0835	Middle East
46	WATDE0574	Asia	WATDE0115	North Africa	WATDE0078	Europe
47	WATDE0319	Asia	WATDE0133	Asia	WATDE0399	Asia
48	WATDE0260	Australia	WATDE0149	Australia	WATDE0798	Europe
49	WATDE0802	Europe	WATDE0052	Europe	WATDE0095	Asia
50	WATDE0800	Europe	WATDE0018	Asia	WATDE0423	Europe
