# Supplementary material for: Watkins wheat landraces decode nitrogen-driven biomass trade-offs: GWAS exposes root-shoot dialectics and elite landraces for resilient agriculture
Source: Front Plant Sci. 2025 May 23;16:1603577. doi: 10.3389/fpls.2025.1603577 (PMC12142425; doi:10.3389/fpls.2025.1603577)
Supplement: Supplementary file 4 [file Table4.xlsx]

## Sheet: Table S4
Table S4: Top 50 landraces having maximum biomass in different root-shoot biomass traits in NN treatment
Ranking	FSW	Region	FRW	Region	TBM	Region
1	WATDE0630	Asia	WATDE0065	Europe	WATDE0065	Europe
2	WATDE0707	Asia	WATDE0092	Europe	WATDE0707	Asia
3	WATDE0286	Middle East	WATDE0020	Europe	WATDE0119	Europe
4	WATDE0924	Asia	WATDE0093	Asia	WATDE0020	Europe
5	WATDE0259	Australia	WATDE0119	Europe	WATDE0259	Australia
6	WATDE0119	Europe	WATDE0626	Asia	WATDE0630	Asia
7	WATDE0149	Australia	WATDE0707	Asia	WATDE0092	Europe
8	WATDE0065	Europe	WATDE0061	Asia	WATDE0149	Australia
9	WATDE0732	North Africa	WATDE0082	Middle East	WATDE0455	Middle East
10	WATDE0087	Europe	WATDE0042	Middle East	WATDE0286	Middle East
11	WATDE0455	Middle East	WATDE0056	Asia	WATDE0732	North Africa
12	WATDE0020	Europe	WATDE0324	Europe	WATDE0924	Asia
13	WATDE0401	Asia	WATDE0019	Europe	WATDE0087	Europe
14	WATDE0092	Europe	WATDE0455	Middle East	WATDE0093	Asia
15	WATDE0710	Asia	WATDE0072	Europe	WATDE0324	Europe
16	WATDE0224	Australia	WATDE0260	Australia	WATDE0061	Asia
17	WATDE0727	Asia	WATDE0050	Europe	WATDE0082	Middle East
18	WATDE0324	Europe	WATDE0086	Europe	WATDE0401	Asia
19	WATDE0916	Asia	WATDE0419	North Africa	WATDE0224	Australia
20	WATDE0910	Asia	WATDE0102	Asia	WATDE0916	Asia
21	WATDE0093	Asia	WATDE0036	Europe	WATDE0072	Europe
22	WATDE0290	Europe	WATDE0228	Asia	WATDE0710	Asia
23	WATDE0061	Asia	WATDE0939	Middle East	WATDE0260	Australia
24	WATDE0104	North Africa	WATDE0158	Asia	WATDE0104	North Africa
25	WATDE0082	Middle East	WATDE0751	Europe	WATDE0727	Asia
26	WATDE0371	North Africa	WATDE0066	Europe	WATDE0271	Australia
27	WATDE0798	Europe	WATDE0087	Europe	WATDE0066	Europe
28	WATDE1048	Asia	WATDE0991	North Africa	WATDE1048	Asia
29	WATDE0072	Europe	WATDE0271	Australia	WATDE0910	Asia
30	WATDE0271	Australia	WATDE0937	Asia	WATDE0290	Europe
31	WATDE0372	North Africa	WATDE0021	Europe	WATDE0729	North Africa
32	WATDE1049	Asia	WATDE0149	Australia	WATDE0850	Europe
33	WATDE0066	Europe	WATDE0769	Europe	WATDE0021	Europe
34	WATDE0850	Europe	WATDE0079	Europe	WATDE0798	Europe
35	WATDE0260	Australia	WATDE0259	Australia	WATDE0371	North Africa
36	WATDE0411	North Africa	WATDE0729	North Africa	WATDE0372	North Africa
37	WATDE0917	Asia	WATDE0585	Asia	WATDE0926	Asia
38	WATDE0223	Australia	WATDE0058	Asia	WATDE0917	Asia
39	WATDE0888	USSR	WATDE0004	Asia	WATDE1049	Asia
40	WATDE0729	North Africa	WATDE0057	Asia	WATDE0419	North Africa
41	WATDE0021	Europe	WATDE0104	North Africa	WATDE0411	North Africa
42	WATDE0926	Asia	WATDE0012	Asia	WATDE0585	Asia
43	WATDE0078	Europe	WATDE0110	USSR	WATDE0078	Europe
44	WATDE0222	Europe	WATDE0002	Australia	WATDE0223	Australia
45	Fielder	Europe	WATDE0926	Asia	WATDE0888	USSR
46	WATDE0782	Asia	WATDE0013	Europe	Fielder	Europe
47	WATDE0585	Asia	WATDE0581	Middle East	WATDE0056	Asia
48	WATDE0927	Asia	WATDE0691	Asia	WATDE0939	Middle East
49	WATDE0419	North Africa	WATDE0801	Europe	WATDE0365	Asia
50	WATDE0901	North Africa	WATDE0565	Europe	WATDE0927	Asia
