# Supplementary material for: Watkins wheat landraces decode nitrogen-driven biomass trade-offs: GWAS exposes root-shoot dialectics and elite landraces for resilient agriculture
Source: Front Plant Sci. 2025 May 23;16:1603577. doi: 10.3389/fpls.2025.1603577 (PMC12142425; doi:10.3389/fpls.2025.1603577)
Supplement: Supplementary file 5 [file Table5.xlsx]

## Sheet: Table S5
Row Labels	REF	REF	Location	Gene5	Dist	Gene3	Dist	RL_LN	FRW_LN	FSW_LN	DRW_LN	DSW_LN	FRSWR_LN	DRSWR_LN	TBM_LN	TDM_LN	TMC_LN	DRBAE_LN	DRBM_LN	DSBAE_LN	FRBM_LN	FRBAE_LN	GI_LN	RPC_LN	SMF_LN	SWC_LN	WHCI_LN	DMPE_LN	FRW_NN	FSW_NN	DRW_NN	DSW_NN	FRSWR_NN	RSLR_NN	DRSWR_NN	TBM_NN	TDM_NN	TMC_NN	DRBM_NN	DRBAE_NN	DSBAE_NN	FRBAE_NN	FRBM_NN	GI_NN	RPC_NN	SMF_NN	DMPE_NN	RL_Mean	SL_Mean
chr1A_100145818	G	A	intergenic	TraesCS1A01G104300	41327	TraesCS1A01G104400	120672									6.59792
chr1A_100194481	T	C	intergenic	TraesCS1A01G104300	89990	TraesCS1A01G104400	72009									6.59792
chr1A_100306892	T	G	intergenic	TraesCS1A01G104700	9732	TraesCS1A01G104800	66295									6.59792
chr1A_100371666	T	G	intergenic	TraesCS1A01G104700	74506	TraesCS1A01G104800	1521									6.59792
chr1A_100485363	C	T	intergenic	TraesCS1A01G105100	66375	TraesCS1A01G105200	61248									6.59792
chr1A_100612382	C	G	intergenic	TraesCS1A01G105200	65358	TraesCS1A01G105300	708578									6.59792
chr1A_100739763	T	C	intergenic	TraesCS1A01G105200	192739	TraesCS1A01G105300	581197									6.59792
chr1A_100798435	T	C	intergenic	TraesCS1A01G105200	251411	TraesCS1A01G105300	522525									6.59792
chr1A_100878530	C	A	intergenic	TraesCS1A01G105200	331506	TraesCS1A01G105300	442430									6.59792
chr1A_100971523	G	A	intergenic	TraesCS1A01G105200	424499	TraesCS1A01G105300	349437																				9.3477	8.60954
chr1A_101009909	C	T	intergenic	TraesCS1A01G105200	462885	TraesCS1A01G105300	311051													6.30287							7.37226	6.13265
chr1A_101027873	G	A	intergenic	TraesCS1A01G105200	480849	TraesCS1A01G105300	293087									6.59792
chr1A_101179336	G	A	intergenic	TraesCS1A01G105200	632312	TraesCS1A01G105300	141624									6.59792
chr1A_101232506	T	A	intergenic	TraesCS1A01G105200	685482	TraesCS1A01G105300	88454									6.59792
chr1A_101296491	C	T	intergenic	TraesCS1A01G105200	749467	TraesCS1A01G105300	24469									6.59792
chr1A_101408969	G	A	intergenic	TraesCS1A01G105500	26960	TraesCS1A01G105600	355265									6.59792
chr1A_101511699	G	A	intergenic	TraesCS1A01G105500	129690	TraesCS1A01G105600	252535																																			11.0194	11.0194
chr1A_101543027	C	T	intergenic	TraesCS1A01G105500	161018	TraesCS1A01G105600	221207									6.59792
chr1A_101604994	C	A	intergenic	TraesCS1A01G105500	222985	TraesCS1A01G105600	159240									6.59792
chr1A_101650658	C	T	intergenic	TraesCS1A01G105500	268649	TraesCS1A01G105600	113576									6.59792
chr1A_101696182	T	C	intergenic	TraesCS1A01G105500	314173	TraesCS1A01G105600	68052									6.59792
chr1A_101833207	G	A	intergenic	TraesCS1A01G105600	65580	TraesCS1A01G105700	331599									6.59792
chr1A_101893848	G	A	intergenic	TraesCS1A01G105600	126221	TraesCS1A01G105700	270958									6.59792
chr1A_101973636	G	A	intergenic	TraesCS1A01G105600	206009	TraesCS1A01G105700	191170									6.59792
chr1A_102109597	G	A	intergenic	TraesCS1A01G105600	341970	TraesCS1A01G105700	55209																										6.63641
chr1A_102157308	C	T	intergenic	TraesCS1A01G105600	389681	TraesCS1A01G105700	7498									6.59792
chr1A_102251847	G	T	intergenic	TraesCS1A01G105700	81527	TraesCS1A01G105800	107914									6.59792
chr1A_102332727	C	T	intergenic	TraesCS1A01G105700	162407	TraesCS1A01G105800	27034									6.59792
chr1A_102578850	A	T	intergenic	TraesCS1A01G106000	203832	TraesCS1A01G106100	733249									6.59792
chr1A_102769466	C	T	intergenic	TraesCS1A01G106000	394448	TraesCS1A01G106100	542633									6.59792
chr1A_102882107	G	A	intergenic	TraesCS1A01G106000	507089	TraesCS1A01G106100	429992									6.59792
chr1A_102932916	G	A	intergenic	TraesCS1A01G106000	557898	TraesCS1A01G106100	379183									6.59792
chr1A_103008800	G	C	intergenic	TraesCS1A01G106000	633782	TraesCS1A01G106100	303299									6.59792
chr1A_103022407	G	A	intergenic	TraesCS1A01G106000	647389	TraesCS1A01G106100	289692																										7.02937
chr1A_103115702	C	T	intergenic	TraesCS1A01G106000	740684	TraesCS1A01G106100	196397									6.59792
chr1A_103171654	C	T	intergenic	TraesCS1A01G106000	796636	TraesCS1A01G106100	140445					6.08185				6.43018
chr1A_103241592	C	T	intergenic	TraesCS1A01G106000	866574	TraesCS1A01G106100	70507									6.59792
chr1A_103299684	G	A	intergenic	TraesCS1A01G106000	924666	TraesCS1A01G106100	12415									6.59792
chr1A_103473610	G	A	intergenic	TraesCS1A01G106100	147559	TraesCS1A01G106200	158400									6.59792
chr1A_103518665	C	T	intergenic	TraesCS1A01G106100	192614	TraesCS1A01G106200	113345									6.59792
chr1A_103611600	A	C	intergenic	TraesCS1A01G106100	285549	TraesCS1A01G106200	20410									6.59792
chr1A_103821396	T	G	intergenic	TraesCS1A01G106200	184995	TraesCS1A01G106300	386748									6.59792
chr1A_103917550	G	A	intergenic	TraesCS1A01G106200	281149	TraesCS1A01G106300	290594									6.59792
chr1A_103970629	A	G	intergenic	TraesCS1A01G106200	334228	TraesCS1A01G106300	237515									6.59792
chr1A_104026956	C	T	intergenic	TraesCS1A01G106200	390555	TraesCS1A01G106300	181188									6.59792
chr1A_104073624	C	T	intergenic	TraesCS1A01G106200	437223	TraesCS1A01G106300	134520									6.59792
chr1A_104160792	G	C	intergenic	TraesCS1A01G106200	524391	TraesCS1A01G106300	47352									6.59792
chr1A_104266689	G	A	intergenic	TraesCS1A01G106500	36852	TraesCS1A01G106600	111122									6.59792
chr1A_104447653	C	T	intergenic	TraesCS1A01G106800	9319	TraesCS1A01G106900	131318									6.59792
chr1A_104627851	G	A	intergenic	TraesCS1A01G107000	37530	TraesCS1A01G107100	292239									6.59792
chr1A_104683836	C	T	intergenic	TraesCS1A01G107000	93515	TraesCS1A01G107100	236254									6.59792
chr1A_104721332	G	A	intergenic	TraesCS1A01G107000	131011	TraesCS1A01G107100	198758									6.59792
chr1A_104770428	C	T	intergenic	TraesCS1A01G107000	180107	TraesCS1A01G107100	149662									6.59792
chr1A_104853067	C	T	intergenic	TraesCS1A01G107000	262746	TraesCS1A01G107100	67023									6.59792
chr1A_105190317	G	A	intergenic	TraesCS1A01G107300	240695	TraesCS1A01G107400	112203									6.59792
chr1A_105233367	C	T	intergenic	TraesCS1A01G107300	283745	TraesCS1A01G107400	69153									6.59792
chr1A_105559999	G	A	intergenic	TraesCS1A01G107400	255351	TraesCS1A01G107500	326199									6.59792
chr1A_105634989	G	A	intergenic	TraesCS1A01G107400	330341	TraesCS1A01G107500	251209									6.59792
chr1A_105704915	C	T	intergenic	TraesCS1A01G107400	400267	TraesCS1A01G107500	181283									6.59792
chr1A_105747883	C	T	intergenic	TraesCS1A01G107400	443235	TraesCS1A01G107500	138315									6.59792
chr1A_105816102	C	T	intergenic	TraesCS1A01G107400	511454	TraesCS1A01G107500	70096									6.59792
chr1A_105857778	G	T	intergenic	TraesCS1A01G107400	553130	TraesCS1A01G107500	28420									6.18398
chr1A_105940234	G	C	intergenic	TraesCS1A01G107600	33949	TraesCS1A01G107700	276772									6.59792
chr1A_105995183	A	C	intergenic	TraesCS1A01G107600	88898	TraesCS1A01G107700	221823									6.59792
chr1A_106153160	G	A	intergenic	TraesCS1A01G107600	246875	TraesCS1A01G107700	63846									6.59792
chr1A_106301259	C	T	intergenic	TraesCS1A01G107800	70735	TraesCS1A01G107900	792757									6.59792
chr1A_106422499	G	A	intergenic	TraesCS1A01G107800	191975	TraesCS1A01G107900	671517									6.59792
chr1A_106637903	C	T	intergenic	TraesCS1A01G107800	407379	TraesCS1A01G107900	456113									6.59792
chr1A_106759439	G	A	intergenic	TraesCS1A01G107800	528915	TraesCS1A01G107900	334577									6.59792
chr1A_106837743	C	A	intergenic	TraesCS1A01G107800	607219	TraesCS1A01G107900	256273									6.59792
chr1A_106970650	C	T	intergenic	TraesCS1A01G107800	740126	TraesCS1A01G107900	123366									6.59792
chr1A_107277605	G	A	intergenic	TraesCS1A01G108200	44665	TraesCS1A01G108300	189025																				6.28771	6.82624
chr1A_107310548	T	C	intergenic	TraesCS1A01G108200	77608	TraesCS1A01G108300	156082									6.59792
chr1A_107393674	G	A	intergenic	TraesCS1A01G108200	160734	TraesCS1A01G108300	72956									6.59792
chr1A_107399951	C	T	intergenic	TraesCS1A01G108200	167011	TraesCS1A01G108300	66679																										6.05811
chr1A_107577391	G	A	intergenic	TraesCS1A01G108400	91709	TraesCS1A01G108500	68971									6.59792
chr1A_107669888	C	T	intergenic	TraesCS1A01G108500	21550	TraesCS1A01G108600	107344									6.59792
chr1A_107751673	A	C	intergenic	TraesCS1A01G108500	103335	TraesCS1A01G108600	25559									6.59792
chr1A_107971991	G	A	intergenic	TraesCS1A01G108700	34225	TraesCS1A01G108800	98771									6.59792
chr1A_108221859	C	A	intergenic	TraesCS1A01G109000	47153	TraesCS1A01G109100	220924					7.46702				7.14124
chr1A_108474964	G	A	intergenic	TraesCS1A01G109100	31361	TraesCS1A01G109200	214371									6.59792
chr1A_108554474	A	G	intergenic	TraesCS1A01G109100	110871	TraesCS1A01G109200	134861									6.59792
chr1A_108669180	A	G	intergenic	TraesCS1A01G109100	225577	TraesCS1A01G109200	20155									6.59792
chr1A_108755448	C	A	intergenic	TraesCS1A01G109300	57922	TraesCS1A01G109400	5029									6.59792
chr1A_108836635	T	C	intergenic	TraesCS1A01G109800	36558	TraesCS1A01G109900	82369									6.59792
chr1A_108938641	C	T	intergenic	TraesCS1A01G110000	14389	TraesCS1A01G110100	490204									6.59792
chr1A_108989967	C	A	intergenic	TraesCS1A01G110000	65715	TraesCS1A01G110100	438878									6.59792
chr1A_109070230	C	T	intergenic	TraesCS1A01G110000	145978	TraesCS1A01G110100	358615									6.59792
chr1A_109299113	G	C	intergenic	TraesCS1A01G110000	374861	TraesCS1A01G110100	129732									6.59792
chr1A_109428014	C	T	downstream	TraesCS1A01G110100	831	0	0									6.59792
chr1A_109500832	G	A	intergenic	TraesCS1A01G110100	71204	TraesCS1A01G110200	73024									6.59792
chr1A_109688637	G	A	intergenic	TraesCS1A01G110200	110455	TraesCS1A01G110300	294027																										6.05811
chr1A_109932495	C	T	intergenic	TraesCS1A01G110200	354313	TraesCS1A01G110300	50169									6.59792
chr1A_110056331	C	T	intergenic	TraesCS1A01G110300	69808	TraesCS1A01G110400	16671									6.59792
chr1A_110114866	C	A	intergenic	TraesCS1A01G110400	40997	TraesCS1A01G110500	43326									6.59792
chr1A_110230763	C	T	intergenic	TraesCS1A01G110600	70437	TraesCS1A01G110700	48682																				9.65398	9.06722
chr1A_110389957	C	T	intergenic	TraesCS1A01G110800	105634	TraesCS1A01G110900	732785									6.59792
chr1A_110403307	C	T	intergenic	TraesCS1A01G110800	118984	TraesCS1A01G110900	719435																				9.13268	8.61577
chr1A_110453109	C	T	intergenic	TraesCS1A01G110800	168786	TraesCS1A01G110900	669633									6.59792
chr1A_110503978	G	A	intergenic	TraesCS1A01G110800	219655	TraesCS1A01G110900	618764									6.59792
chr1A_110558838	G	A	intergenic	TraesCS1A01G110800	274515	TraesCS1A01G110900	563904									6.59792
chr1A_110618067	C	T	intergenic	TraesCS1A01G110800	333744	TraesCS1A01G110900	504675									6.59792
chr1A_110677326	G	A	intergenic	TraesCS1A01G110800	393003	TraesCS1A01G110900	445416									6.59792
chr1A_110807930	C	T	intergenic	TraesCS1A01G110800	523607	TraesCS1A01G110900	314812									6.59792
chr1A_110869519	G	A	intergenic	TraesCS1A01G110800	585196	TraesCS1A01G110900	253223																																			6.9356	6.9356
chr1A_110930834	G	T	intergenic	TraesCS1A01G110800	646511	TraesCS1A01G110900	191908									6.59792
chr1A_110977031	G	A	intergenic	TraesCS1A01G110800	692708	TraesCS1A01G110900	145711									6.59792
chr1A_111031801	C	T	intergenic	TraesCS1A01G110800	747478	TraesCS1A01G110900	90941									6.59792
chr1A_111327522	C	G	intergenic	TraesCS1A01G111000	173636	TraesCS1A01G111100	206882									6.59792
chr1A_111667547	C	T	intergenic	TraesCS1A01G111100	129339	TraesCS1A01G111200	360744									6.59792
chr1A_111740037	C	T	intergenic	TraesCS1A01G111100	201829	TraesCS1A01G111200	288254									6.59792
chr1A_112001244	C	A	intergenic	TraesCS1A01G111100	463036	TraesCS1A01G111200	27047									6.59792
chr1A_112263754	G	A	intergenic	TraesCS1A01G111300	222317	TraesCS1A01G111400	513570									6.59792
chr1A_112357856	C	A	intergenic	TraesCS1A01G111300	316419	TraesCS1A01G111400	419468									6.59792
chr1A_112594019	C	T	intergenic	TraesCS1A01G111300	552582	TraesCS1A01G111400	183305									6.59792
chr1A_112685783	T	C	intergenic	TraesCS1A01G111300	644346	TraesCS1A01G111400	91541									6.59792
chr1A_112746828	C	T	intergenic	TraesCS1A01G111300	705391	TraesCS1A01G111400	30496									6.59792
chr1A_112783512	C	T	intergenic	TraesCS1A01G111400	5840	TraesCS1A01G111500	144299																																			7.64663	7.64663
chr1A_113119527	C	T	intergenic	TraesCS1A01G111700	175276	TraesCS1A01G111800	131951					7.69045				7.92714
chr1A_113219901	G	A	intergenic	TraesCS1A01G111700	275650	TraesCS1A01G111800	31577									6.59792
chr1A_113286753	G	A	intergenic	TraesCS1A01G111800	34619	TraesCS1A01G111900	251558									6.59792
chr1A_113393332	G	A	intergenic	TraesCS1A01G111800	141198	TraesCS1A01G111900	144979									6.59792
chr1A_113452602	G	A	intergenic	TraesCS1A01G111800	200468	TraesCS1A01G111900	85709									6.59792
chr1A_113510108	T	C	intergenic	TraesCS1A01G111800	257974	TraesCS1A01G111900	28203									6.59792
chr1A_113618794	C	T	intergenic	TraesCS1A01G111900	77306	TraesCS1A01G112000	231891									6.59792
chr1A_113671889	C	T	intergenic	TraesCS1A01G111900	130401	TraesCS1A01G112000	178796									6.59792
chr1A_113834365	G	A	intergenic	TraesCS1A01G111900	292877	TraesCS1A01G112000	16320									6.59792
chr1A_113969742	C	T	intergenic	TraesCS1A01G112300	86303	TraesCS1A01G112400	90958									6.59792
chr1A_114160994	C	A	intergenic	TraesCS1A01G112400	98514	TraesCS1A01G112500	383750									6.59792
chr1A_114232946	G	A	intergenic	TraesCS1A01G112400	170466	TraesCS1A01G112500	311798									6.59792
chr1A_114304181	G	A	intergenic	TraesCS1A01G112400	241701	TraesCS1A01G112500	240563									6.59792
chr1A_114625870	C	T	intergenic	TraesCS1A01G112600	73653	TraesCS1A01G112700	732892									6.59792
chr1A_114675495	G	C	intergenic	TraesCS1A01G112600	123278	TraesCS1A01G112700	683267									6.59792
chr1A_114739282	G	A	intergenic	TraesCS1A01G112600	187065	TraesCS1A01G112700	619480									6.59792
chr1A_115108498	C	T	intergenic	TraesCS1A01G112600	556281	TraesCS1A01G112700	250264									6.59792
chr1A_115215484	G	A	intergenic	TraesCS1A01G112600	663267	TraesCS1A01G112700	143278									6.59792
chr1A_115300845	G	A	intergenic	TraesCS1A01G112600	748628	TraesCS1A01G112700	57917									6.59792
chr1A_115492015	C	A	intergenic	TraesCS1A01G112800	122208	TraesCS1A01G112900	396962									6.59792
chr1A_115723935	G	A	intergenic	TraesCS1A01G112800	354128	TraesCS1A01G112900	165042									6.59792
chr1A_115801505	G	A	intergenic	TraesCS1A01G112800	431698	TraesCS1A01G112900	87472					6.08182				6.44765
chr1A_115822542	G	A	intergenic	TraesCS1A01G112800	452735	TraesCS1A01G112900	66435																										7.10386
chr1A_115855159	C	T	intergenic	TraesCS1A01G112800	485352	TraesCS1A01G112900	33818									6.59792
chr1A_115924385	G	A	intronic	TraesCS1A01G113000	0	0	0									6.59792
chr1A_116010504	G	A	intergenic	TraesCS1A01G113300	32061	TraesCS1A01G113400	683653									6.59792
chr1A_116174311	G	A	intergenic	TraesCS1A01G113300	195868	TraesCS1A01G113400	519846									6.59792
chr1A_116267107	A	G	intergenic	TraesCS1A01G113300	288664	TraesCS1A01G113400	427050									6.59792
chr1A_116341539	A	G	intergenic	TraesCS1A01G113300	363096	TraesCS1A01G113400	352618																				7.16882	7.77215
chr1A_116543523	G	A	intergenic	TraesCS1A01G113300	565080	TraesCS1A01G113400	150634									6.59792
chr1A_116670281	G	A	intergenic	TraesCS1A01G113300	691838	TraesCS1A01G113400	23876									6.59792
chr1A_116770784	A	T	intergenic	TraesCS1A01G113400	73335	TraesCS1A01G113500	392520									6.59792
chr1A_116850523	G	A	intergenic	TraesCS1A01G113400	153074	TraesCS1A01G113500	312781									6.59792
chr1A_116957086	G	A	intergenic	TraesCS1A01G113400	259637	TraesCS1A01G113500	206218									6.59792
chr1A_117296622	C	T	intergenic	TraesCS1A01G113800	48601	TraesCS1A01G113900	591835									6.59792
chr1A_117374576	G	A	intergenic	TraesCS1A01G113800	126555	TraesCS1A01G113900	513881									6.59792
chr1A_117377683	G	A	intergenic	TraesCS1A01G113800	129662	TraesCS1A01G113900	510774																										8.05167
chr1A_117438933	C	T	intergenic	TraesCS1A01G113800	190912	TraesCS1A01G113900	449524									6.59792
chr1A_117502432	C	T	intergenic	TraesCS1A01G113800	254411	TraesCS1A01G113900	386025									6.59792
chr1A_117555799	G	A	intergenic	TraesCS1A01G113800	307778	TraesCS1A01G113900	332658									6.59792
chr1A_117687121	C	A	intergenic	TraesCS1A01G113800	439100	TraesCS1A01G113900	201336									6.59792
chr1A_117806255	C	A	intergenic	TraesCS1A01G113800	558234	TraesCS1A01G113900	82202									6.59792
chr1A_117959396	G	T	intergenic	TraesCS1A01G114000	47503	TraesCS1A01G114100	20101									6.59792
chr1A_118173758	A	T	intergenic	TraesCS1A01G114200	35167	TraesCS1A01G114300	329827									6.59792
chr1A_118229258	G	T	intergenic	TraesCS1A01G114200	90667	TraesCS1A01G114300	274327									6.59792
chr1A_118416058	G	A	intergenic	TraesCS1A01G114200	277467	TraesCS1A01G114300	87527									6.59792
chr1A_118578306	C	T	intergenic	TraesCS1A01G114400	18830	TraesCS1A01G114500	183178									6.59792
chr1A_118680431	C	A	intergenic	TraesCS1A01G114400	120955	TraesCS1A01G114500	81053									6.59792
chr1A_118753189	C	T	intergenic	TraesCS1A01G114400	193713	TraesCS1A01G114500	8295									6.59792
chr1A_118911725	C	T	intergenic	TraesCS1A01G114800	34340	TraesCS1A01G114900	131841									6.59792
chr1A_119197588	C	T	intergenic	TraesCS1A01G115000	45800	TraesCS1A01G115100	296015									6.59792
chr1A_119242430	C	T	intergenic	TraesCS1A01G115000	90642	TraesCS1A01G115100	251173									6.59792
chr1A_119429130	C	T	intergenic	TraesCS1A01G115000	277342	TraesCS1A01G115100	64473																					6.10323
chr1A_119478374	C	T	intergenic	TraesCS1A01G115000	326586	TraesCS1A01G115100	15229																																			12.7551	12.7551
chr1A_119677126	G	T	intergenic	TraesCS1A01G115100	180264	TraesCS1A01G115200	26648									6.59792
chr1A_119767379	G	A	intergenic	TraesCS1A01G115400	27097	TraesCS1A01G115500	235501									6.59792
chr1A_119833307	A	G	intergenic	TraesCS1A01G115400	93025	TraesCS1A01G115500	169573									6.59792
chr1A_119879606	C	T	intergenic	TraesCS1A01G115400	139324	TraesCS1A01G115500	123274									6.59792
chr1A_119910456	G	A	intergenic	TraesCS1A01G115400	170174	TraesCS1A01G115500	92424																										6.4507
chr1A_119934406	G	A	intergenic	TraesCS1A01G115400	194124	TraesCS1A01G115500	68474									6.59792
chr1A_120016629	C	T	intergenic	TraesCS1A01G115600	4074	TraesCS1A01G115700	347369									6.59792
chr1A_120092561	C	A	intergenic	TraesCS1A01G115600	80006	TraesCS1A01G115700	271437									6.59792
chr1A_120203861	G	A	intergenic	TraesCS1A01G115600	191306	TraesCS1A01G115700	160137									6.59792
chr1A_120342841	G	A	intergenic	TraesCS1A01G115600	330286	TraesCS1A01G115700	21157									6.59792
chr1A_120451370	G	A	intergenic	TraesCS1A01G115800	72350	TraesCS1A01G115900	677759									6.59792
chr1A_120547395	C	T	intergenic	TraesCS1A01G115800	168375	TraesCS1A01G115900	581734									6.59792
chr1A_120568453	C	T	intergenic	TraesCS1A01G115800	189433	TraesCS1A01G115900	560676																																			13.5019	13.5019
chr1A_120600087	C	G	intergenic	TraesCS1A01G115800	221067	TraesCS1A01G115900	529042									6.59792
chr1A_120646843	C	T	intergenic	TraesCS1A01G115800	267823	TraesCS1A01G115900	482286									6.59792
chr1A_120703674	G	A	intergenic	TraesCS1A01G115800	324654	TraesCS1A01G115900	425455									6.59792
chr1A_120854006	C	A	intergenic	TraesCS1A01G115800	474986	TraesCS1A01G115900	275123									6.59792
chr1A_120894478	C	T	intergenic	TraesCS1A01G115800	515458	TraesCS1A01G115900	234651																																			6.12472	6.12472
chr1A_121098141	G	A	intergenic	TraesCS1A01G115800	719121	TraesCS1A01G115900	30988									6.59792
chr1A_121330681	G	A	intergenic	TraesCS1A01G116000	194642	TraesCS1A01G116100	237107									6.59792
chr1A_121411518	T	C	intergenic	TraesCS1A01G116000	275479	TraesCS1A01G116100	156270									6.59792
chr1A_121473960	C	T	intergenic	TraesCS1A01G116000	337921	TraesCS1A01G116100	93828									6.59792
chr1A_121556941	G	T	intergenic	TraesCS1A01G116000	420902	TraesCS1A01G116100	10847									6.59792
chr1A_121626908	C	T	intergenic	TraesCS1A01G116100	58226	TraesCS1A01G116200	113377									6.59792
chr1A_121778074	T	C	intergenic	TraesCS1A01G116200	32194	TraesCS1A01G116300	102158									6.59792
chr1A_121993049	G	A	intergenic	TraesCS1A01G116300	111399	TraesCS1A01G116400	507024									6.59792
chr1A_122046747	C	A	intergenic	TraesCS1A01G116300	165097	TraesCS1A01G116400	453326									6.59792
chr1A_122115234	C	T	intergenic	TraesCS1A01G116300	233584	TraesCS1A01G116400	384839																																			6.23604	6.23604
chr1A_122157917	C	T	intergenic	TraesCS1A01G116300	276267	TraesCS1A01G116400	342156																				6.60428
chr1A_122194363	C	T	intergenic	TraesCS1A01G116300	312713	TraesCS1A01G116400	305710									6.59792
chr1A_122218421	G	A	intergenic	TraesCS1A01G116300	336771	TraesCS1A01G116400	281652																									6.51218
chr1A_122241229	G	A	intergenic	TraesCS1A01G116300	359579	TraesCS1A01G116400	258844									6.59792
chr1A_122323380	G	A	intergenic	TraesCS1A01G116300	441730	TraesCS1A01G116400	176693									6.59792
chr1A_122459431	C	T	intergenic	TraesCS1A01G116300	577781	TraesCS1A01G116400	40642									6.59792
chr1A_122591107	G	T	intergenic	TraesCS1A01G116400	90376	TraesCS1A01G116500	958054									6.59792
chr1A_122715709	C	T	intergenic	TraesCS1A01G116400	214978	TraesCS1A01G116500	833452									6.59792
chr1A_123011677	C	T	intergenic	TraesCS1A01G116400	510946	TraesCS1A01G116500	537484									6.59792
chr1A_123048484	C	T	intergenic	TraesCS1A01G116400	547753	TraesCS1A01G116500	500677									6.59792
chr1A_123165324	C	T	intergenic	TraesCS1A01G116400	664593	TraesCS1A01G116500	383837									6.59792
chr1A_123270465	C	T	intergenic	TraesCS1A01G116400	769734	TraesCS1A01G116500	278696									6.59792
chr1A_123343642	G	A	intergenic	TraesCS1A01G116400	842911	TraesCS1A01G116500	205519									6.59792
chr1A_123407632	G	A	intergenic	TraesCS1A01G116400	906901	TraesCS1A01G116500	141529									6.59792
chr1A_123472039	G	A	intergenic	TraesCS1A01G116400	971308	TraesCS1A01G116500	77122									6.59792
chr1A_123528422	G	A	intergenic	TraesCS1A01G116400	1027691	TraesCS1A01G116500	20739									6.59792
chr1A_123613494	C	T	intergenic	TraesCS1A01G116600	58457	TraesCS1A01G116700	397797									6.59792
chr1A_123653202	C	T	intergenic	TraesCS1A01G116600	98165	TraesCS1A01G116700	358089
chr1A_123712148	C	T	intergenic	TraesCS1A01G116600	157111	TraesCS1A01G116700	299143									6.59792
chr1A_123750146	C	T	intergenic	TraesCS1A01G116600	195109	TraesCS1A01G116700	261145									6.59792
chr1A_123851175	C	T	intergenic	TraesCS1A01G116600	296138	TraesCS1A01G116700	160116									6.59792
chr1A_123904771	G	A	intergenic	TraesCS1A01G116600	349734	TraesCS1A01G116700	106520																										6.43701
chr1A_123945367	T	G	intergenic	TraesCS1A01G116600	390330	TraesCS1A01G116700	65924									6.59792
chr1A_124022972	C	T	intergenic	TraesCS1A01G116800	8550	TraesCS1A01G116900	157858									6.59792
chr1A_124159446	A	G	intergenic	TraesCS1A01G116800	145024	TraesCS1A01G116900	21384									6.59792
chr1A_124215951	A	C	intergenic	TraesCS1A01G117200	12212	TraesCS1A01G117300	263468									6.59792
chr1A_124281135	G	T	intergenic	TraesCS1A01G117200	77396	TraesCS1A01G117300	198284									6.59792
chr1A_124356741	G	A	intergenic	TraesCS1A01G117200	153002	TraesCS1A01G117300	122678									6.59792
chr1A_124409921	T	A	intergenic	TraesCS1A01G117200	206182	TraesCS1A01G117300	69498									6.59792
chr1A_124488644	A	G	intergenic	TraesCS1A01G117300	6382	TraesCS1A01G117400	297920									6.59792
chr1A_124704444	G	A	intergenic	TraesCS1A01G117300	222182	TraesCS1A01G117400	82120									6.59792
chr1A_124869308	C	T	intergenic	TraesCS1A01G117400	81879	TraesCS1A01G117500	16999									6.59792
chr1A_124952333	A	G	intergenic	TraesCS1A01G117600	54591	TraesCS1A01G117700	156725									6.59792
chr1A_125034686	G	A	intergenic	TraesCS1A01G117600	136944	TraesCS1A01G117700	74372									6.59792
chr1A_125114996	C	G	intergenic	TraesCS1A01G117700	4406	TraesCS1A01G117800	31860									6.59792
chr1A_125185415	G	A	intergenic	TraesCS1A01G118000	29358	TraesCS1A01G118100	1326384									6.59792
chr1A_125237592	G	A	intergenic	TraesCS1A01G118000	81535	TraesCS1A01G118100	1274207									6.59792
chr1A_125424572	C	T	intergenic	TraesCS1A01G118000	268515	TraesCS1A01G118100	1087227									6.59792
chr1A_125484395	G	C	intergenic	TraesCS1A01G118000	328338	TraesCS1A01G118100	1027404									6.59792
chr1A_125543265	G	A	intergenic	TraesCS1A01G118000	387208	TraesCS1A01G118100	968534									6.59792
chr1A_125810708	C	T	intergenic	TraesCS1A01G118000	654651	TraesCS1A01G118100	701091									6.59792
chr1A_125878435	G	C	intergenic	TraesCS1A01G118000	722378	TraesCS1A01G118100	633364									6.59792
chr1A_125918264	C	T	intergenic	TraesCS1A01G118000	762207	TraesCS1A01G118100	593535									6.59792
chr1A_125968271	C	T	intergenic	TraesCS1A01G118000	812214	TraesCS1A01G118100	543528									6.59792
chr1A_126041513	C	T	intergenic	TraesCS1A01G118000	885456	TraesCS1A01G118100	470286									6.59792
chr1A_126122814	C	T	intergenic	TraesCS1A01G118000	966757	TraesCS1A01G118100	388985									6.59792
chr1A_126232814	A	T	intergenic	TraesCS1A01G118000	1076757	TraesCS1A01G118100	278985									6.59792
chr1A_126344781	C	T	intergenic	TraesCS1A01G118000	1188724	TraesCS1A01G118100	167018									6.59792
chr1A_126526207	G	C	intergenic	TraesCS1A01G118100	9997	TraesCS1A01G118200	326944									6.59792
chr1A_126742366	G	A	intergenic	TraesCS1A01G118100	226156	TraesCS1A01G118200	110785									6.59792
chr1A_126848115	T	G	intergenic	TraesCS1A01G118100	331905	TraesCS1A01G118200	5036									6.59792
chr1A_127114128	C	T	intergenic	TraesCS1A01G118600	21336	TraesCS1A01G118700	238869																										8.79707
chr1A_127361985	C	T	intergenic	TraesCS1A01G118700	6460	TraesCS1A01G118800	394831									6.59792
chr1A_127469266	C	T	intergenic	TraesCS1A01G118700	113741	TraesCS1A01G118800	287550									6.59792
chr1A_127658694	T	C	intergenic	TraesCS1A01G118700	303169	TraesCS1A01G118800	98122									6.59792
chr1A_127789035	G	C	intergenic	TraesCS1A01G118800	28245	TraesCS1A01G118900	42957									6.59792
chr1A_127849571	G	A	intergenic	TraesCS1A01G118900	16137	TraesCS1A01G119000	784713																										6.40564
chr1A_127855349	G	A	intergenic	TraesCS1A01G118900	21915	TraesCS1A01G119000	778935									6.59792
chr1A_127953446	C	T	intergenic	TraesCS1A01G118900	120012	TraesCS1A01G119000	680838									6.59792
chr1A_128024633	G	A	intergenic	TraesCS1A01G118900	191199	TraesCS1A01G119000	609651									6.59792
chr1A_128091143	G	A	intergenic	TraesCS1A01G118900	257709	TraesCS1A01G119000	543141									6.59792
chr1A_128144571	C	T	intergenic	TraesCS1A01G118900	311137	TraesCS1A01G119000	489713									6.59792
chr1A_128220529	G	T	intergenic	TraesCS1A01G118900	387095	TraesCS1A01G119000	413755									6.59792
chr1A_128326724	C	T	intergenic	TraesCS1A01G118900	493290	TraesCS1A01G119000	307560									6.59792
chr1A_128541648	C	T	intergenic	TraesCS1A01G118900	708214	TraesCS1A01G119000	92636									6.59792
chr1A_128665434	C	G	intergenic	TraesCS1A01G119000	30893	TraesCS1A01G119100	338186					7.69045				7.92714
chr1A_128689561	G	A	intergenic	TraesCS1A01G119000	55020	TraesCS1A01G119100	314059																										8.15918
chr1A_129079919	C	T	intergenic	TraesCS1A01G119100	74899	TraesCS1A01G119200	644014									6.59792
chr1A_129143229	C	T	intergenic	TraesCS1A01G119100	138209	TraesCS1A01G119200	580704									6.59792
chr1A_129188091	C	T	intergenic	TraesCS1A01G119100	183071	TraesCS1A01G119200	535842									6.59792
chr1A_129242068	G	A	intergenic	TraesCS1A01G119100	237048	TraesCS1A01G119200	481865									6.59792
chr1A_129329576	G	A	intergenic	TraesCS1A01G119100	324556	TraesCS1A01G119200	394357									6.59792
chr1A_129329808	G	A	intergenic	TraesCS1A01G119100	324788	TraesCS1A01G119200	394125
chr1A_129505254	C	T	intergenic	TraesCS1A01G119100	500234	TraesCS1A01G119200	218679									6.59792
chr1A_129585888	G	T	intergenic	TraesCS1A01G119100	580868	TraesCS1A01G119200	138045									6.59792
chr1A_129667488	G	A	intergenic	TraesCS1A01G119100	662468	TraesCS1A01G119200	56445									6.59792
chr1A_129760688	G	A	intergenic	TraesCS1A01G119200	36483	TraesCS1A01G119300	388523									6.59792
chr1A_129805532	C	T	intergenic	TraesCS1A01G119200	81327	TraesCS1A01G119300	343679									6.59792
chr1A_129857675	T	G	intergenic	TraesCS1A01G119200	133470	TraesCS1A01G119300	291536									6.59792
chr1A_129939487	G	A	intergenic	TraesCS1A01G119200	215282	TraesCS1A01G119300	209724									6.59792
chr1A_129977901	C	T	intergenic	TraesCS1A01G119200	253696	TraesCS1A01G119300	171310									6.59792
chr1A_130107761	C	T	intergenic	TraesCS1A01G119200	383556	TraesCS1A01G119300	41450									6.59792
chr1A_130174623	G	A	intergenic	TraesCS1A01G119300	23901	TraesCS1A01G119400	175159									6.59792
chr1A_130256406	G	A	intergenic	TraesCS1A01G119300	105684	TraesCS1A01G119400	93376									6.59792
chr1A_130681895	C	A	intergenic	TraesCS1A01G119400	331198	TraesCS1A01G119500	227631									6.59792
chr1A_130783605	A	G	intergenic	TraesCS1A01G119400	432908	TraesCS1A01G119500	125921									6.59792
chr1A_130832725	T	C	intergenic	TraesCS1A01G119400	482028	TraesCS1A01G119500	76801									6.59792
chr1A_130930571	C	G	intergenic	TraesCS1A01G119500	17627	TraesCS1A01G119600	589871									6.59792
chr1A_131273176	A	G	intergenic	TraesCS1A01G119500	360232	TraesCS1A01G119600	247266									6.59792
chr1A_131468852	G	A	intergenic	TraesCS1A01G119500	555908	TraesCS1A01G119600	51590									6.59792
chr1A_131579849	G	A	intergenic	TraesCS1A01G119600	58166	TraesCS1A01G119700	384432									6.59792
chr1A_131693784	C	T	intergenic	TraesCS1A01G119600	172101	TraesCS1A01G119700	270497									6.59792
chr1A_131892175	C	T	intergenic	TraesCS1A01G119600	370492	TraesCS1A01G119700	72106									6.59792
chr1A_131978488	C	T	intergenic	TraesCS1A01G119700	7076	TraesCS1A01G119800	155429									6.59792
chr1A_132072490	C	G	intergenic	TraesCS1A01G119700	101078	TraesCS1A01G119800	61427									6.59792
chr1A_132147217	C	T	intergenic	TraesCS1A01G119800	11719	TraesCS1A01G119900	117152									6.59792
chr1A_132224607	G	T	intergenic	TraesCS1A01G119800	89109	TraesCS1A01G119900	39762									6.59792
chr1A_132311288	A	C	intergenic	TraesCS1A01G119900	36471	TraesCS1A01G120000	103189									6.59792
chr1A_132471816	T	G	intergenic	TraesCS1A01G120000	55168	TraesCS1A01G120100	9254									6.59792
chr1A_132600882	C	T	intergenic	TraesCS1A01G120100	115237	TraesCS1A01G120200	183025									6.59792
chr1A_132753489	G	A	intergenic	TraesCS1A01G120100	267844	TraesCS1A01G120200	30418									6.59792
chr1A_132874224	A	G	intergenic	TraesCS1A01G120400	75051	TraesCS1A01G120500	252256									6.59792
chr1A_132952766	G	A	intergenic	TraesCS1A01G120400	153593	TraesCS1A01G120500	173714									6.59792
chr1A_133073521	G	A	intergenic	TraesCS1A01G120400	274348	TraesCS1A01G120500	52959									6.59792
chr1A_133221457	G	A	intergenic	TraesCS1A01G120900	47516	TraesCS1A01G121000	191040									6.59792
chr1A_133295880	C	T	intergenic	TraesCS1A01G120900	121939	TraesCS1A01G121000	116617									6.59792
chr1A_133395985	G	C	intergenic	TraesCS1A01G120900	222044	TraesCS1A01G121000	16512									6.59792
chr1A_133455314	T	G	intergenic	TraesCS1A01G121000	37231	TraesCS1A01G121100	58710									6.59792
chr1A_133556257	G	T	intergenic	TraesCS1A01G121100	38177	TraesCS1A01G121200	444359									6.59792
chr1A_133626416	T	C	intergenic	TraesCS1A01G121100	108336	TraesCS1A01G121200	374200									6.59792
chr1A_133668279	C	T	intergenic	TraesCS1A01G121100	150199	TraesCS1A01G121200	332337									6.59792
chr1A_133805496	C	T	intergenic	TraesCS1A01G121100	287416	TraesCS1A01G121200	195120									6.59792
chr1A_134105015	G	A	intergenic	TraesCS1A01G121200	101949	TraesCS1A01G121300	838533									6.59792
chr1A_134242148	C	T	intergenic	TraesCS1A01G121200	239082	TraesCS1A01G121300	701400									6.59792
chr1A_134337993	C	A	intergenic	TraesCS1A01G121200	334927	TraesCS1A01G121300	605555					7.69045				7.92714
chr1A_134373837	C	T	intergenic	TraesCS1A01G121200	370771	TraesCS1A01G121300	569711																										8.79707
chr1A_134622859	G	A	intergenic	TraesCS1A01G121200	619793	TraesCS1A01G121300	320689									6.59792
chr1A_134686759	G	A	intergenic	TraesCS1A01G121200	683693	TraesCS1A01G121300	256789									6.59792
chr1A_134793821	C	T	intergenic	TraesCS1A01G121200	790755	TraesCS1A01G121300	149727									6.59792
chr1A_135125225	G	A	intergenic	TraesCS1A01G121400	161417	TraesCS1A01G121500	57369									6.59792
chr1A_135360978	C	T	intergenic	TraesCS1A01G121500	177442	TraesCS1A01G121600	146819									6.48227
chr1A_135370022	C	T	intergenic	TraesCS1A01G121500	186486	TraesCS1A01G121600	137775																				7.16882	7.77215
chr1A_135405067	G	A	intergenic	TraesCS1A01G121500	221531	TraesCS1A01G121600	102730									6.59792
chr1A_135471316	G	A	intergenic	TraesCS1A01G121500	287780	TraesCS1A01G121600	36481									6.59792
chr1A_135543995	C	T	intergenic	TraesCS1A01G121700	20242	TraesCS1A01G121800	422923									6.59792
chr1A_135610548	C	T	intergenic	TraesCS1A01G121700	86795	TraesCS1A01G121800	356370									6.59792
chr1A_135878724	G	A	intergenic	TraesCS1A01G121700	354971	TraesCS1A01G121800	88194									6.59792
chr1A_135985587	C	T	intergenic	TraesCS1A01G122000	13979	TraesCS1A01G122100	938330									6.59792
chr1A_136096142	G	A	intergenic	TraesCS1A01G122000	124534	TraesCS1A01G122100	827775									6.59792
chr1A_136178501	C	T	intergenic	TraesCS1A01G122000	206893	TraesCS1A01G122100	745416																																			7.88731	7.88731
chr1A_136275730	G	A	intergenic	TraesCS1A01G122000	304122	TraesCS1A01G122100	648187									6.59792
chr1A_136437930	C	T	intergenic	TraesCS1A01G122000	466322	TraesCS1A01G122100	485987									6.59792
chr1A_136514031	A	C	intergenic	TraesCS1A01G122000	542423	TraesCS1A01G122100	409886									6.59792
chr1A_136550001	C	T	intergenic	TraesCS1A01G122000	578393	TraesCS1A01G122100	373916					6.82664				7.42257
chr1A_136615723	A	G	intergenic	TraesCS1A01G122000	644115	TraesCS1A01G122100	308194									6.59792
chr1A_136667944	C	T	intergenic	TraesCS1A01G122000	696336	TraesCS1A01G122100	255973									6.59792
chr1A_136776321	C	T	intergenic	TraesCS1A01G122000	804713	TraesCS1A01G122100	147596									6.59792
chr1A_136828023	G	A	intergenic	TraesCS1A01G122000	856415	TraesCS1A01G122100	95894									6.59792
chr1A_137075504	C	T	intergenic	TraesCS1A01G122100	116100	TraesCS1A01G122200	156441									6.59792
chr1A_137144144	C	T	intergenic	TraesCS1A01G122100	184740	TraesCS1A01G122200	87801																																			6.30306	6.30306
chr1A_137156879	C	T	intergenic	TraesCS1A01G122100	197475	TraesCS1A01G122200	75066									6.59792
chr1A_137333202	C	T	intergenic	TraesCS1A01G122200	98277	TraesCS1A01G122300	72552									6.59792
chr1A_137425531	A	C	intergenic	TraesCS1A01G122400	13013	TraesCS1A01G122500	800228									6.59792
chr1A_137505852	T	A	intergenic	TraesCS1A01G122400	93334	TraesCS1A01G122500	719907									6.59792
chr1A_137688588	C	T	intergenic	TraesCS1A01G122400	276070	TraesCS1A01G122500	537171
chr1A_137810868	C	T	intergenic	TraesCS1A01G122400	398350	TraesCS1A01G122500	414891					6.30662				6.57901
chr1A_137997625	C	T	intergenic	TraesCS1A01G122400	585107	TraesCS1A01G122500	228134
chr1A_137998179	G	A	intergenic	TraesCS1A01G122400	585661	TraesCS1A01G122500	227580																										8.64704
chr1A_138064391	C	T	intergenic	TraesCS1A01G122400	651873	TraesCS1A01G122500	161368									6.59792
chr1A_13829065	G	T	intergenic	TraesCS1A01G029500	22320	TraesCS1A01G029600	1396																			7.62352
chr1A_138292602	G	A	intergenic	TraesCS1A01G122500	63757	TraesCS1A01G122600	1260422									6.59792
chr1A_138350247	G	A	intergenic	TraesCS1A01G122500	121402	TraesCS1A01G122600	1202777									6.59792
chr1A_138454451	G	A	intergenic	TraesCS1A01G122500	225606	TraesCS1A01G122600	1098573									6.59792
chr1A_138577646	G	A	intergenic	TraesCS1A01G122500	348801	TraesCS1A01G122600	975378									6.59792
chr1A_138619970	C	G	intergenic	TraesCS1A01G122500	391125	TraesCS1A01G122600	933054									6.59792
chr1A_138736613	C	T	intergenic	TraesCS1A01G122500	507768	TraesCS1A01G122600	816411									6.59792
chr1A_138738300	A	T	intergenic	TraesCS1A01G122500	509455	TraesCS1A01G122600	814724																					6.05953
chr1A_13883605	C	T	intergenic	TraesCS1A01G029800	20905	TraesCS1A01G029900	88289
chr1A_138839515	C	T	intergenic	TraesCS1A01G122500	610670	TraesCS1A01G122600	713509									6.59792
chr1A_138924797	C	T	intergenic	TraesCS1A01G122500	695952	TraesCS1A01G122600	628227									6.59792
chr1A_139011099	T	A	intergenic	TraesCS1A01G122500	782254	TraesCS1A01G122600	541925									6.59792
chr1A_139081370	G	A	intergenic	TraesCS1A01G122500	852525	TraesCS1A01G122600	471654									6.59792
chr1A_139328234	T	C	intergenic	TraesCS1A01G122500	1099389	TraesCS1A01G122600	224790									6.59792
chr1A_139520300	C	T	intergenic	TraesCS1A01G122500	1291455	TraesCS1A01G122600	32724									6.59792
chr1A_139671816	C	T	intergenic	TraesCS1A01G122800	30765	TraesCS1A01G122900	1289204									6.59792
chr1A_139796550	C	T	intergenic	TraesCS1A01G122800	155499	TraesCS1A01G122900	1164470									6.59792
chr1A_139931646	C	G	intergenic	TraesCS1A01G122800	290595	TraesCS1A01G122900	1029374									6.59792
chr1A_140009664	C	A	intergenic	TraesCS1A01G122800	368613	TraesCS1A01G122900	951356									6.59792
chr1A_140086972	G	A	intergenic	TraesCS1A01G122800	445921	TraesCS1A01G122900	874048									6.59792
chr1A_140241415	C	T	intergenic	TraesCS1A01G122800	600364	TraesCS1A01G122900	719605									6.59792
chr1A_140309416	C	T	intergenic	TraesCS1A01G122800	668365	TraesCS1A01G122900	651604									6.59792
chr1A_140444248	C	T	intergenic	TraesCS1A01G122800	803197	TraesCS1A01G122900	516772									6.59792
chr1A_14045743	G	A	exonic: Nonsyn	TraesCS1A01G030100	0	TraesCS1A01G030100	0
chr1A_140559585	A	G	intergenic	TraesCS1A01G122800	918534	TraesCS1A01G122900	401435									6.59792
chr1A_140631486	C	T	intergenic	TraesCS1A01G122800	990435	TraesCS1A01G122900	329534																									6.01021
chr1A_140637010	A	T	intergenic	TraesCS1A01G122800	995959	TraesCS1A01G122900	324010					8.103				7.97406
chr1A_140725822	T	A	intergenic	TraesCS1A01G122800	1084771	TraesCS1A01G122900	235198																										6.27172
chr1A_140761079	G	A	intergenic	TraesCS1A01G122800	1120028	TraesCS1A01G122900	199941									6.59792
chr1A_140824430	C	A	intergenic	TraesCS1A01G122800	1183379	TraesCS1A01G122900	136590									6.59792
chr1A_140919837	G	T	intergenic	TraesCS1A01G122800	1278786	TraesCS1A01G122900	41183									6.59792
chr1A_141034920	G	T	intergenic	TraesCS1A01G122900	72338	TraesCS1A01G123000	398290									6.59792
chr1A_141340940	C	T	intergenic	TraesCS1A01G122900	378358	TraesCS1A01G123000	92270									6.59792
chr1A_141507903	C	A	intergenic	TraesCS1A01G123000	70417	TraesCS1A01G123100	593715									6.59792
chr1A_141550918	C	T	intergenic	TraesCS1A01G123000	113432	TraesCS1A01G123100	550700									6.59792
chr1A_141738804	C	A	intergenic	TraesCS1A01G123000	301318	TraesCS1A01G123100	362814									6.59792
chr1A_141828032	G	A	intergenic	TraesCS1A01G123000	390546	TraesCS1A01G123100	273586									6.59792
chr1A_141871824	G	A	intergenic	TraesCS1A01G123000	434338	TraesCS1A01G123100	229794									6.59792
chr1A_141907496	C	A	intergenic	TraesCS1A01G123000	470010	TraesCS1A01G123100	194122									6.59792
chr1A_142192828	C	T	intergenic	TraesCS1A01G123100	90998	TraesCS1A01G123200	694508									6.59792
chr1A_142237190	G	A	intergenic	TraesCS1A01G123100	135360	TraesCS1A01G123200	650146																										8.79707
chr1A_142264134	C	T	intergenic	TraesCS1A01G123100	162304	TraesCS1A01G123200	623202									6.59792
chr1A_142319355	G	A	intergenic	TraesCS1A01G123100	217525	TraesCS1A01G123200	567981									6.59792
chr1A_142487876	G	A	intergenic	TraesCS1A01G123100	386046	TraesCS1A01G123200	399460									6.59792
chr1A_142580547	C	T	intergenic	TraesCS1A01G123100	478717	TraesCS1A01G123200	306789									6.59792
chr1A_142653393	C	T	intergenic	TraesCS1A01G123100	551563	TraesCS1A01G123200	233943									6.59792
chr1A_142740446	G	A	intergenic	TraesCS1A01G123100	638616	TraesCS1A01G123200	146890									6.59792
chr1A_142787360	G	A	intergenic	TraesCS1A01G123100	685530	TraesCS1A01G123200	99976									6.59792
chr1A_142883680	G	A	intergenic	TraesCS1A01G123100	781850	TraesCS1A01G123200	3656									6.59792
chr1A_142948568	C	T	intergenic	TraesCS1A01G123200	59919	TraesCS1A01G123300	327682									6.59792
chr1A_143010337	C	T	intergenic	TraesCS1A01G123200	121688	TraesCS1A01G123300	265913									6.59792
chr1A_143155592	C	T	intergenic	TraesCS1A01G123200	266943	TraesCS1A01G123300	120658									6.59792
chr1A_143322758	G	T	intergenic	TraesCS1A01G123300	43870	TraesCS1A01G123400	54804									6.59792
chr1A_143368564	G	T	intergenic	TraesCS1A01G123300	89676	TraesCS1A01G123400	8998									6.59792
chr1A_143399725	C	T	intergenic	TraesCS1A01G123500	20172	TraesCS1A01G123600	410509																				6.60428
chr1A_143404070	T	A	intergenic	TraesCS1A01G123500	24517	TraesCS1A01G123600	406164																																			12.1367	12.1367
chr1A_143581597	G	A	intergenic	TraesCS1A01G123500	202044	TraesCS1A01G123600	228637									6.59792
chr1A_143647119	T	A	intergenic	TraesCS1A01G123500	267566	TraesCS1A01G123600	163115									6.59792
chr1A_143719758	T	A	intergenic	TraesCS1A01G123500	340205	TraesCS1A01G123600	90476									6.59792
chr1A_143830340	C	T	intergenic	TraesCS1A01G123600	10846	TraesCS1A01G123700	722381									6.59792
chr1A_143983794	G	A	intergenic	TraesCS1A01G123600	164300	TraesCS1A01G123700	568927					6.1012
chr1A_144062281	G	A	intergenic	TraesCS1A01G123600	242787	TraesCS1A01G123700	490440									6.59792
chr1A_144245278	C	T	intergenic	TraesCS1A01G123600	425784	TraesCS1A01G123700	307443									6.59792
chr1A_144331841	C	T	intergenic	TraesCS1A01G123600	512347	TraesCS1A01G123700	220880									6.59792
chr1A_144404077	G	A	intergenic	TraesCS1A01G123600	584583	TraesCS1A01G123700	148644									6.59792
chr1A_144474632	G	T	intergenic	TraesCS1A01G123600	655138	TraesCS1A01G123700	78089									6.59792
chr1A_144608047	G	C	intergenic	TraesCS1A01G123800	48610	TraesCS1A01G123900	763244									6.59792
chr1A_144704710	G	A	intergenic	TraesCS1A01G123800	145273	TraesCS1A01G123900	666581									6.59792
chr1A_144770951	G	A	intergenic	TraesCS1A01G123800	211514	TraesCS1A01G123900	600340									6.59792
chr1A_144829793	G	C	intergenic	TraesCS1A01G123800	270356	TraesCS1A01G123900	541498									6.59792
chr1A_145082769	C	G	intergenic	TraesCS1A01G123800	523332	TraesCS1A01G123900	288522									6.59792
chr1A_145148706	G	A	intergenic	TraesCS1A01G123800	589269	TraesCS1A01G123900	222585									6.59792
chr1A_145277279	C	T	intergenic	TraesCS1A01G123800	717842	TraesCS1A01G123900	94012									6.59792
chr1A_145457091	C	G	intergenic	TraesCS1A01G123900	76396	TraesCS1A01G124000	419575									6.59792
chr1A_145574407	C	T	intergenic	TraesCS1A01G123900	193712	TraesCS1A01G124000	302259																				6.60428
chr1A_145610640	C	T	intergenic	TraesCS1A01G123900	229945	TraesCS1A01G124000	266026									6.59792
chr1A_145786167	G	A	intergenic	TraesCS1A01G123900	405472	TraesCS1A01G124000	90499									6.59792
chr1A_145949522	C	T	intergenic	TraesCS1A01G124000	72336	TraesCS1A01G124100	39239									6.59792
chr1A_146034551	G	A	intergenic	TraesCS1A01G124100	44979	TraesCS1A01G124200	595674									6.59792
chr1A_146071457	G	A	intergenic	TraesCS1A01G124100	81885	TraesCS1A01G124200	558768									6.59792
chr1A_146162948	G	C	intergenic	TraesCS1A01G124100	173376	TraesCS1A01G124200	467277									6.59792
chr1A_146216898	T	A	intergenic	TraesCS1A01G124100	227326	TraesCS1A01G124200	413327									6.59792
chr1A_146267386	C	G	intergenic	TraesCS1A01G124100	277814	TraesCS1A01G124200	362839									6.59792
chr1A_146339910	C	T	intergenic	TraesCS1A01G124100	350338	TraesCS1A01G124200	290315																										6.80447
chr1A_146460747	C	T	intergenic	TraesCS1A01G124100	471175	TraesCS1A01G124200	169478									6.59792
chr1A_146475673	G	A	intergenic	TraesCS1A01G124100	486101	TraesCS1A01G124200	154552																										8.79707
chr1A_146539513	G	A	intergenic	TraesCS1A01G124100	549941	TraesCS1A01G124200	90712									6.59792
chr1A_146605854	G	A	intergenic	TraesCS1A01G124100	616282	TraesCS1A01G124200	24371																				9.52489	8.8426
chr1A_146779755	G	T	intergenic	TraesCS1A01G124200	148156	TraesCS1A01G124300	164947									6.59792
chr1A_146820774	C	T	intergenic	TraesCS1A01G124200	189175	TraesCS1A01G124300	123928									6.59792
chr1A_146956158	G	A	intergenic	TraesCS1A01G124400	3656	TraesCS1A01G124500	2840									6.59792
chr1A_147086880	C	T	intergenic	TraesCS1A01G124500	127172	TraesCS1A01G124600	266705					6.98846				7.28373
chr1A_147142064	C	T	intergenic	TraesCS1A01G124500	182356	TraesCS1A01G124600	211521									6.59792
chr1A_147235945	C	T	intergenic	TraesCS1A01G124500	276237	TraesCS1A01G124600	117640									6.59792
chr1A_147307557	C	G	intergenic	TraesCS1A01G124500	347849	TraesCS1A01G124600	46028									6.59792
chr1A_147359917	G	A	intergenic	TraesCS1A01G124600	3036	TraesCS1A01G124700	314990																																			6.30306	6.30306
chr1A_147369730	C	T	intergenic	TraesCS1A01G124600	12849	TraesCS1A01G124700	305177									6.59792
chr1A_147456666	G	T	intergenic	TraesCS1A01G124600	99785	TraesCS1A01G124700	218241									6.59792
chr1A_147533451	A	T	intergenic	TraesCS1A01G124600	176570	TraesCS1A01G124700	141456									6.59792
chr1A_147631439	C	T	intergenic	TraesCS1A01G124600	274558	TraesCS1A01G124700	43468									6.59792
chr1A_147751455	C	T	intergenic	TraesCS1A01G124900	22606	TraesCS1A01G125000	515870									6.59792
chr1A_147841828	G	A	intergenic	TraesCS1A01G124900	112979	TraesCS1A01G125000	425497									6.59792
chr1A_147944368	C	T	intergenic	TraesCS1A01G124900	215519	TraesCS1A01G125000	322957																										8.01032
chr1A_148039830	C	A	intergenic	TraesCS1A01G124900	310981	TraesCS1A01G125000	227495									6.59792
chr1A_148149898	C	T	intergenic	TraesCS1A01G124900	421049	TraesCS1A01G125000	117427					7.46702				7.14124
chr1A_148200724	C	T	intergenic	TraesCS1A01G124900	471875	TraesCS1A01G125000	66601									6.59792
chr1A_148409861	C	T	intergenic	TraesCS1A01G125000	138982	TraesCS1A01G125100	199155									6.59792
chr1A_148520108	T	C	intergenic	TraesCS1A01G125000	249229	TraesCS1A01G125100	88908									6.59792
chr1A_148578719	T	C	intergenic	TraesCS1A01G125000	307840	TraesCS1A01G125100	30297									6.59792
chr1A_148672671	G	A	intergenic	TraesCS1A01G125100	61835	TraesCS1A01G125200	72144									6.59792
chr1A_148728067	G	A	intergenic	TraesCS1A01G125100	117231	TraesCS1A01G125200	16748									6.59792
chr1A_148800599	C	T	intergenic	TraesCS1A01G125200	54718	TraesCS1A01G125300	153259									6.59792
chr1A_148861733	G	A	intergenic	TraesCS1A01G125200	115852	TraesCS1A01G125300	92125									6.59792
chr1A_148927163	G	T	intergenic	TraesCS1A01G125200	181282	TraesCS1A01G125300	26695									6.36762
chr1A_148929244	C	T	intergenic	TraesCS1A01G125200	183363	TraesCS1A01G125300	24614																				6.22816	6.73873
chr1A_149021213	C	T	intergenic	TraesCS1A01G125300	61914	TraesCS1A01G125400	331284									6.59792
chr1A_149117308	A	G	intergenic	TraesCS1A01G125300	158009	TraesCS1A01G125400	235189									6.59792
chr1A_149282025	G	A	intergenic	TraesCS1A01G125300	322726	TraesCS1A01G125400	70472				9.23793	8.20695			6.96344	10.0621	6.11685
chr1A_149350293	C	T	intergenic	TraesCS1A01G125300	390994	TraesCS1A01G125400	2204					6.82664				7.42257
chr1A_149472282	G	T	intergenic	TraesCS1A01G125400	116942	TraesCS1A01G125500	38148									6.59792
chr1A_14954055	C	T	intergenic	TraesCS1A01G032400	95706	TraesCS1A01G032500	34486																																					6.3774
chr1A_149564730	G	A	intergenic	TraesCS1A01G125500	49953	TraesCS1A01G125600	300118									6.59792
chr1A_149629224	C	T	intergenic	TraesCS1A01G125500	114447	TraesCS1A01G125600	235624									6.59792
chr1A_149708132	C	T	intergenic	TraesCS1A01G125500	193355	TraesCS1A01G125600	156716									6.59792
chr1A_149770531	A	G	intergenic	TraesCS1A01G125500	255754	TraesCS1A01G125600	94317									6.59792
chr1A_149843831	G	A	intergenic	TraesCS1A01G125500	329054	TraesCS1A01G125600	21017									6.59792
chr1A_149934713	T	C	intergenic	TraesCS1A01G125600	60672	TraesCS1A01G125700	72097									6.59792
chr1A_150004091	G	A	intergenic	TraesCS1A01G125600	130050	TraesCS1A01G125700	2719					7.81705				7.38969
chr1A_150074396	G	T	intergenic	TraesCS1A01G125700	66738	TraesCS1A01G125800	375644									6.59792
chr1A_150145646	G	A	intergenic	TraesCS1A01G125700	137988	TraesCS1A01G125800	304394																				8.95971	8.31725
chr1A_150149933	G	A	intergenic	TraesCS1A01G125700	142275	TraesCS1A01G125800	300107
chr1A_150163129	G	A	intergenic	TraesCS1A01G125700	155471	TraesCS1A01G125800	286911									6.59792
chr1A_150347871	G	A	intergenic	TraesCS1A01G125700	340213	TraesCS1A01G125800	102169					8.103				7.97406
chr1A_150447732	A	G	intergenic	TraesCS1A01G125700	440074	TraesCS1A01G125800	2308									6.59792
chr1A_150516415	A	G	intergenic	TraesCS1A01G125800	59490	TraesCS1A01G125900	344217									6.59792
chr1A_150618013	G	A	intergenic	TraesCS1A01G125800	161088	TraesCS1A01G125900	242619																										8.64704
chr1A_150619733	C	T	intergenic	TraesCS1A01G125800	162808	TraesCS1A01G125900	240899									6.59792
chr1A_150674814	C	T	intergenic	TraesCS1A01G125800	217889	TraesCS1A01G125900	185818									6.59792
chr1A_150729382	T	A	intergenic	TraesCS1A01G125800	272457	TraesCS1A01G125900	131250									6.59792
chr1A_150819842	G	A	intergenic	TraesCS1A01G125800	362917	TraesCS1A01G125900	40790									6.59792
chr1A_150975901	C	T	intergenic	TraesCS1A01G126100	73862	TraesCS1A01G126200	375642									6.59792
chr1A_151149833	C	A	intergenic	TraesCS1A01G126100	247794	TraesCS1A01G126200	201710									6.59792
chr1A_151211721	G	A	intergenic	TraesCS1A01G126100	309682	TraesCS1A01G126200	139822																										8.79707
chr1A_151272018	G	A	intergenic	TraesCS1A01G126100	369979	TraesCS1A01G126200	79525																										8.52367
chr1A_151354489	G	A	intergenic	TraesCS1A01G126200	1896	TraesCS1A01G126300	416705									6.59792
chr1A_151431954	G	A	intergenic	TraesCS1A01G126200	79361	TraesCS1A01G126300	339240																																			9.22501	9.22501
chr1A_151432790	C	T	intergenic	TraesCS1A01G126200	80197	TraesCS1A01G126300	338404									6.59792
chr1A_151543395	C	T	intergenic	TraesCS1A01G126200	190802	TraesCS1A01G126300	227799									6.59792
chr1A_151607141	C	G	intergenic	TraesCS1A01G126200	254548	TraesCS1A01G126300	164053									6.59792
chr1A_151644915	G	A	intergenic	TraesCS1A01G126200	292322	TraesCS1A01G126300	126279																					6.28763
chr1A_151741328	A	T	intergenic	TraesCS1A01G126200	388735	TraesCS1A01G126300	29866									6.59792
chr1A_151845567	G	C	intergenic	TraesCS1A01G126300	68518	TraesCS1A01G126400	27557									6.59792
chr1A_151914701	G	A	intergenic	TraesCS1A01G126400	37294	TraesCS1A01G126500	493042									6.59792
chr1A_152063542	C	T	intergenic	TraesCS1A01G126400	186135	TraesCS1A01G126500	344201									6.59792
chr1A_152118375	G	A	intergenic	TraesCS1A01G126400	240968	TraesCS1A01G126500	289368									6.59792
chr1A_152187703	G	A	intergenic	TraesCS1A01G126400	310296	TraesCS1A01G126500	220040									6.59792
chr1A_152220776	G	A	intergenic	TraesCS1A01G126400	343369	TraesCS1A01G126500	186967									6.59792
chr1A_152285032	C	T	intergenic	TraesCS1A01G126400	407625	TraesCS1A01G126500	122711									6.59792
chr1A_152575270	C	T	intergenic	TraesCS1A01G126600	111648	TraesCS1A01G126700	138621									6.59792
chr1A_152673798	C	T	intergenic	TraesCS1A01G126600	210176	TraesCS1A01G126700	40093									6.59792
chr1A_152907626	C	T	intergenic	TraesCS1A01G126700	193325	TraesCS1A01G126800	429951					7.69045				7.92714
chr1A_152965315	G	A	intergenic	TraesCS1A01G126700	251014	TraesCS1A01G126800	372262									6.59792
chr1A_153171183	G	A	intergenic	TraesCS1A01G126700	456882	TraesCS1A01G126800	166394									6.59792
chr1A_153322149	C	T	intergenic	TraesCS1A01G126700	607848	TraesCS1A01G126800	15428									6.59792
chr1A_153392367	C	T	intergenic	TraesCS1A01G126800	53068	TraesCS1A01G126900	188742									6.59792
chr1A_153446834	G	A	intergenic	TraesCS1A01G126800	107535	TraesCS1A01G126900	134275									6.59792
chr1A_153537560	A	C	intergenic	TraesCS1A01G126800	198261	TraesCS1A01G126900	43549									6.59792
chr1A_153603710	C	G	intergenic	TraesCS1A01G126900	17299	TraesCS1A01G127000	404300									6.59792
chr1A_153643488	C	T	intergenic	TraesCS1A01G126900	57077	TraesCS1A01G127000	364522									6.59792
chr1A_153683870	C	T	intergenic	TraesCS1A01G126900	97459	TraesCS1A01G127000	324140									6.59792
chr1A_153933865	C	T	intergenic	TraesCS1A01G126900	347454	TraesCS1A01G127000	74145									6.59792
chr1A_154093057	G	A	intronic	TraesCS1A01G127100	0	0	0									6.59792
chr1A_154175215	A	G	intergenic	TraesCS1A01G127100	74313	TraesCS1A01G127400	399473									6.59792
chr1A_154247665	G	A	intergenic	TraesCS1A01G127100	146763	TraesCS1A01G127400	327023									6.59792
chr1A_154292949	T	G	intergenic	TraesCS1A01G127100	192047	TraesCS1A01G127400	281739									6.59792
chr1A_154434456	G	A	intergenic	TraesCS1A01G127100	333554	TraesCS1A01G127400	140232									6.59792
chr1A_154634217	C	A	intergenic	TraesCS1A01G127400	56979	TraesCS1A01G127500	65368									6.59792
chr1A_154693340	G	A	intergenic	TraesCS1A01G127400	116102	TraesCS1A01G127500	6245									6.59792
chr1A_154793220	C	T	intergenic	TraesCS1A01G127500	91460	TraesCS1A01G127600	275437																																			6.95893	6.95893
chr1A_154797173	C	T	intergenic	TraesCS1A01G127500	95413	TraesCS1A01G127600	271484									6.59792
chr1A_154849529	G	A	intergenic	TraesCS1A01G127500	147769	TraesCS1A01G127600	219128									6.59792
chr1A_154889728	A	G	intergenic	TraesCS1A01G127500	187968	TraesCS1A01G127600	178929									6.59792
chr1A_154937768	G	A	intergenic	TraesCS1A01G127500	236008	TraesCS1A01G127600	130889									6.59792
chr1A_154940244	G	A	intergenic	TraesCS1A01G127500	238484	TraesCS1A01G127600	128413																										8.79707
chr1A_155030069	G	A	intergenic	TraesCS1A01G127500	328309	TraesCS1A01G127600	38588									6.59792
chr1A_156068247	C	T	intergenic	TraesCS1A01G128100	209399	TraesCS1A01G128200	525578																				9.12022	8.10302
chr1A_156458215	C	T	intergenic	TraesCS1A01G128100	599367	TraesCS1A01G128200	135610				7.00173	6.84733				8.20356
chr1A_156662954	G	A	intergenic	TraesCS1A01G128200	68753	TraesCS1A01G128300	649190																																			6.78576	6.78576
chr1A_156833457	G	A	intergenic	TraesCS1A01G128200	239256	TraesCS1A01G128300	478687																				9.65398	9.06722
chr1A_157105737	C	G	intergenic	TraesCS1A01G128200	511536	TraesCS1A01G128300	206407									6.59792
chr1A_157179067	G	A	intergenic	TraesCS1A01G128200	584866	TraesCS1A01G128300	133077									6.59792
chr1A_157665744	C	G	intergenic	TraesCS1A01G128500	153201	TraesCS1A01G128600	163425									6.11178
chr1A_157782405	G	A	intergenic	TraesCS1A01G128500	269862	TraesCS1A01G128600	46764									6.59792
chr1A_157839461	G	A	intergenic	TraesCS1A01G128600	4592	TraesCS1A01G128700	123661									6.59792
chr1A_157947847	G	A	intergenic	TraesCS1A01G128600	112978	TraesCS1A01G128700	15275					7.69045				7.92714
chr1A_158198861	C	T	intergenic	TraesCS1A01G128700	235395	TraesCS1A01G128800	294127									6.59792
chr1A_158226507	G	A	intergenic	TraesCS1A01G128700	263041	TraesCS1A01G128800	266481																										6.40564
chr1A_158441178	A	C	intergenic	TraesCS1A01G128700	477712	TraesCS1A01G128800	51810																									6.01021
chr1A_158490524	C	T	intergenic	TraesCS1A01G128700	527058	TraesCS1A01G128800	2464									6.59792
chr1A_15890331	G	T	intergenic	TraesCS1A01G033200	372109	TraesCS1A01G033300	148183				6.09885
chr1A_159259759	G	A	intergenic	TraesCS1A01G128800	765772	TraesCS1A01G128900	257352																				6.22816	6.73873
chr1A_159314659	G	A	intergenic	TraesCS1A01G128800	820672	TraesCS1A01G128900	202452																																			11.169	11.169
chr1A_160288182	T	C	intergenic	TraesCS1A01G128900	760130	TraesCS1A01G129000	1383025									6.59792
chr1A_160340970	G	A	intergenic	TraesCS1A01G128900	812918	TraesCS1A01G129000	1330237									6.59792
chr1A_160670034	G	A	intergenic	TraesCS1A01G128900	1141982	TraesCS1A01G129000	1001173									6.59792
chr1A_161622270	G	C	intergenic	NONE	NONE	TraesCS1A01G129000	48937									6.59792
chr1A_161994136	G	A	intergenic	TraesCS1A01G129000	322384	TraesCS1A01G129100	1388142									6.59792
chr1A_162323163	G	A	intergenic	TraesCS1A01G129000	651411	TraesCS1A01G129100	1059115																										6.92156
chr1A_162708570	A	C	intergenic	TraesCS1A01G129000	1036818	TraesCS1A01G129100	673708									6.59792
chr1A_163176543	C	T	intergenic	TraesCS1A01G129000	1504791	TraesCS1A01G129100	205735																										8.79707
chr1A_163482290	C	A	intergenic	TraesCS1A01G129200	85064	TraesCS1A01G129300	975251									6.59792
chr1A_163771921	T	A	intergenic	TraesCS1A01G129200	374695	TraesCS1A01G129300	685620									6.59792
chr1A_164192871	G	A	intergenic	TraesCS1A01G129200	795645	TraesCS1A01G129300	264670									6.59792
chr1A_165075011	G	A	intergenic	TraesCS1A01G129300	605833	TraesCS1A01G129400	97826									6.59792
chr1A_165322966	G	A	intergenic	TraesCS1A01G129400	143108	TraesCS1A01G129500	992914									6.59792
chr1A_165470135	G	A	intergenic	TraesCS1A01G129400	290277	TraesCS1A01G129500	845745									6.59792
chr1A_166215916	C	G	intergenic	TraesCS1A01G129400	1036058	TraesCS1A01G129500	99964									6.59792
chr1A_167017074	G	T	intergenic	TraesCS1A01G129500	694869	TraesCS1A01G129600	133337									6.59792
chr1A_167239259	G	A	intergenic	TraesCS1A01G129600	86689	TraesCS1A01G129700	561163																										8.79707
chr1A_167463250	G	A	intergenic	TraesCS1A01G129600	310680	TraesCS1A01G129700	337172									6.59792
chr1A_168380535	T	A	intergenic	TraesCS1A01G129900	119012	TraesCS1A01G130000	63157																				7.16882	7.77215
chr1A_169228964	G	A	intergenic	TraesCS1A01G130700	638944	TraesCS1A01G130800	415055									6.59792
chr1A_169265981	G	A	intergenic	TraesCS1A01G130700	675961	TraesCS1A01G130800	378038																										8.79707
chr1A_169366725	C	T	intergenic	TraesCS1A01G130700	776705	TraesCS1A01G130800	277294																										7.70637
chr1A_169432426	G	C	intergenic	TraesCS1A01G130700	842406	TraesCS1A01G130800	211593									6.59792
chr1A_169610838	C	T	intergenic	TraesCS1A01G130700	1020818	TraesCS1A01G130800	33181									6.59792
chr1A_169696473	G	A	intergenic	TraesCS1A01G130800	42546	TraesCS1A01G130900	1310678									6.59792
chr1A_170219619	T	C	intergenic	TraesCS1A01G130800	565692	TraesCS1A01G130900	787532									6.59792
chr1A_170368968	C	T	intergenic	TraesCS1A01G130800	715041	TraesCS1A01G130900	638183																										8.79707
chr1A_170651738	C	T	intergenic	TraesCS1A01G130800	997811	TraesCS1A01G130900	355413									6.59792
chr1A_170658297	C	T	intergenic	TraesCS1A01G130800	1004370	TraesCS1A01G130900	348854																										6.43701
chr1A_170829046	C	T	intergenic	TraesCS1A01G130800	1175119	TraesCS1A01G130900	178105									6.59792
chr1A_171290447	C	T	intergenic	TraesCS1A01G130900	256040	TraesCS1A01G131000	163493									6.59792
chr1A_171443088	G	A	intergenic	TraesCS1A01G130900	408681	TraesCS1A01G131000	10852																									6.1219
chr1A_171490213	C	T	intergenic	TraesCS1A01G131000	20408	TraesCS1A01G131100	402792									6.59792
chr1A_171715343	T	A	intergenic	TraesCS1A01G131000	245538	TraesCS1A01G131100	177662									6.59792
chr1A_171831202	C	T	intergenic	TraesCS1A01G131000	361397	TraesCS1A01G131100	61803									6.59792
chr1A_172257412	C	T	intergenic	TraesCS1A01G131200	63733	TraesCS1A01G131300	1703500									6.59792
chr1A_172674136	C	T	intergenic	TraesCS1A01G131200	480457	TraesCS1A01G131300	1286776									6.59792
chr1A_172952092	C	T	intergenic	TraesCS1A01G131200	758413	TraesCS1A01G131300	1008820									6.59792
chr1A_173154885	C	T	intergenic	TraesCS1A01G131200	961206	TraesCS1A01G131300	806027																										6.40564
chr1A_174063303	C	T	intergenic	TraesCS1A01G131300	84603	TraesCS1A01G131400	372365									6.59792
chr1A_175506184	A	T	intergenic	TraesCS1A01G131500	327353	TraesCS1A01G131600	943430									6.59792
chr1A_176059944	G	A	intergenic	TraesCS1A01G131500	881113	TraesCS1A01G131600	389670																				6.13568	6.64465
chr1A_176106989	C	T	intergenic	TraesCS1A01G131500	928158	TraesCS1A01G131600	342625									6.59792
chr1A_176306144	G	A	intergenic	TraesCS1A01G131500	1127313	TraesCS1A01G131600	143470																										6.082
chr1A_176618158	T	C	intergenic	TraesCS1A01G131600	156165	TraesCS1A01G131700	762679
chr1A_176626668	G	A	intergenic	TraesCS1A01G131600	164675	TraesCS1A01G131700	754169									6.11178
chr1A_176716173	C	T	intergenic	TraesCS1A01G131600	254180	TraesCS1A01G131700	664664																										8.79707
chr1A_176761109	T	C	intergenic	TraesCS1A01G131600	299116	TraesCS1A01G131700	619728									6.59792
chr1A_177123308	G	T	intergenic	TraesCS1A01G131600	661315	TraesCS1A01G131700	257529									6.59792
chr1A_177358006	G	A	intergenic	TraesCS1A01G131600	896013	TraesCS1A01G131700	22831									6.59792
chr1A_177388942	G	A	intergenic	TraesCS1A01G131700	6014	TraesCS1A01G131800	43332													6.35188							6.73349
chr1A_177533009	G	A	intergenic	TraesCS1A01G132000	47805	TraesCS1A01G132100	1897124									6.11178
chr1A_178274586	G	T	intergenic	TraesCS1A01G132000	789382	TraesCS1A01G132100	1155547									6.59792
chr1A_178323912	C	T	intergenic	TraesCS1A01G132000	838708	TraesCS1A01G132100	1106221									6.59792
chr1A_178760146	G	A	intergenic	TraesCS1A01G132000	1274942	TraesCS1A01G132100	669987									6.59792
chr1A_179089491	C	T	intergenic	TraesCS1A01G132000	1604287	TraesCS1A01G132100	340642									6.59792
chr1A_179137883	T	C	intergenic	TraesCS1A01G132000	1652679	TraesCS1A01G132100	292250									6.59792
chr1A_179509372	G	A	intergenic	TraesCS1A01G132100	78340	TraesCS1A01G132200	22008																										8.79707
chr1A_179675333	G	A	intergenic	TraesCS1A01G132400	138213	TraesCS1A01G132500	739436									6.59792
chr1A_180082360	G	A	intergenic	TraesCS1A01G132400	545240	TraesCS1A01G132500	332409									6.59792
chr1A_180868645	T	A	intergenic	TraesCS1A01G132500	453421	TraesCS1A01G132600	885264									6.59792
chr1A_180909400	G	A	intergenic	TraesCS1A01G132500	494176	TraesCS1A01G132600	844509									6.59792
chr1A_181558639	C	T	intergenic	TraesCS1A01G132500	1143415	TraesCS1A01G132600	195270									6.59792
chr1A_181690798	C	T	intergenic	TraesCS1A01G132500	1275574	TraesCS1A01G132600	63111																										8.79707
chr1A_181746108	G	T	intergenic	TraesCS1A01G132500	1330884	TraesCS1A01G132600	7801									6.59792
chr1A_182051436	G	A	intergenic	TraesCS1A01G132700	81717	TraesCS1A01G132800	17395									6.59792
chr1A_18212541	G	A	intergenic	TraesCS1A01G034900	126531	TraesCS1A01G035000	77728																				7.16882	7.77215
chr1A_182272182	T	C	intergenic	TraesCS1A01G132800	95794	NONE	NONE																				6.30688
chr1A_182646526	G	T	intergenic	TraesCS1A01G132800	470138	NONE	NONE									6.59792
chr1A_182802828	G	A	intergenic	TraesCS1A01G132800	626440	NONE	NONE									6.59792
chr1A_182843756	T	C	intergenic	TraesCS1A01G132800	667368	NONE	NONE									6.59792
chr1A_183369996	C	T	intergenic	TraesCS1A01G132800	1193608	TraesCS1A01G132900	1564535																				6.64188	6.18727
chr1A_183946580	G	A	intergenic	TraesCS1A01G132800	1770192	TraesCS1A01G132900	987951									6.59792
chr1A_184083347	C	T	intergenic	TraesCS1A01G132800	1906959	TraesCS1A01G132900	851184																										8.79707
chr1A_184600106	C	T	intergenic	NONE	NONE	TraesCS1A01G132900	334425																																			6.09403	6.09403
chr1A_184622632	C	T	intergenic	NONE	NONE	TraesCS1A01G132900	311899									6.59792
chr1A_184783976	A	G	intergenic	NONE	NONE	TraesCS1A01G132900	150555									6.59792
chr1A_185095343	A	G	intergenic	TraesCS1A01G132900	159904	TraesCS1A01G133000	21849									6.59792
chr1A_185171687	G	A	intergenic	TraesCS1A01G133100	25513	TraesCS1A01G133200	1040155																										7.02937
chr1A_185381528	C	T	intergenic	TraesCS1A01G133100	235354	TraesCS1A01G133200	830314									6.59792
chr1A_186007420	G	A	intergenic	TraesCS1A01G133100	861246	TraesCS1A01G133200	204422									6.59792
chr1A_186106411	C	T	intergenic	TraesCS1A01G133100	960237	TraesCS1A01G133200	105431									6.59792
chr1A_186120307	G	A	intergenic	TraesCS1A01G133100	974133	TraesCS1A01G133200	91535																		12.0724
chr1A_186196675	G	A	intergenic	TraesCS1A01G133100	1050501	TraesCS1A01G133200	15167									6.59792
chr1A_186707691	T	A	intergenic	TraesCS1A01G133200	494102	TraesCS1A01G133300	9804									6.59792
chr1A_186871166	G	A	intergenic	TraesCS1A01G133300	152400	TraesCS1A01G133400	117904									6.59792
chr1A_186955041	C	T	intergenic	TraesCS1A01G133300	236275	TraesCS1A01G133400	34029									6.59792
chr1A_187094934	G	T	intergenic	TraesCS1A01G133400	98942	TraesCS1A01G133500	1037715																					6.23406
chr1A_187502906	C	T	intergenic	TraesCS1A01G133400	506914	TraesCS1A01G133500	629743									6.59792
chr1A_187837457	C	T	intergenic	TraesCS1A01G133400	841465	TraesCS1A01G133500	295192									6.59792
chr1A_188365555	C	T	intergenic	TraesCS1A01G133500	213902	TraesCS1A01G133700	1344449									6.59792
chr1A_189160086	C	T	intergenic	TraesCS1A01G133500	1008433	TraesCS1A01G133700	549918				6.01908	7.7944				8.71679
chr1A_189398906	C	T	intergenic	TraesCS1A01G133500	1247253	TraesCS1A01G133700	311098																										8.79707
chr1A_189582194	C	A	intergenic	TraesCS1A01G133500	1430541	TraesCS1A01G133700	127810									6.59792
chr1A_189719055	T	C	intronic	TraesCS1A01G133700	0	0	0									6.59792
chr1A_189947011	G	A	intergenic	TraesCS1A01G133700	224722	TraesCS1A01G133800	11491																				6.64188	6.18727
chr1A_189992722	G	A	intergenic	TraesCS1A01G133800	27841	TraesCS1A01G133900	1863358									6.59792
chr1A_190340064	C	T	intergenic	TraesCS1A01G133800	375183	TraesCS1A01G133900	1516016									6.59792
chr1A_190384375	G	C	intergenic	TraesCS1A01G133800	419494	TraesCS1A01G133900	1471705																																			10.8959	10.8959
chr1A_190953380	C	T	intergenic	TraesCS1A01G133800	988499	TraesCS1A01G133900	902700									6.59792
chr1A_191211896	C	G	intergenic	TraesCS1A01G133800	1247015	TraesCS1A01G133900	644184									6.59792
chr1A_191234093	G	A	intergenic	TraesCS1A01G133800	1269212	TraesCS1A01G133900	621987													6.17965							6.85181	6.04367
chr1A_191261527	G	T	intergenic	TraesCS1A01G133800	1296646	TraesCS1A01G133900	594553									6.59792
chr1A_191637383	C	T	intergenic	TraesCS1A01G133800	1672502	TraesCS1A01G133900	218697													6.8153							8.24123	6.98263
chr1A_192407910	C	T	intergenic	TraesCS1A01G133900	545442	TraesCS1A01G134000	1109540									6.59792
chr1A_192495681	C	T	intergenic	TraesCS1A01G133900	633213	TraesCS1A01G134000	1021769									6.59792
chr1A_192516146	A	G	intergenic	TraesCS1A01G133900	653678	TraesCS1A01G134000	1001304																										6.57129
chr1A_19269491	C	T	intergenic	TraesCS1A01G035600	206123	TraesCS1A01G035700	622170
chr1A_193037470	G	A	intergenic	TraesCS1A01G133900	1175002	TraesCS1A01G134000	479980									6.59792
chr1A_193553390	G	T	intergenic	TraesCS1A01G134000	35422	NONE	NONE									6.59792
chr1A_193702074	C	T	intergenic	TraesCS1A01G134000	184106	NONE	NONE				8.43158	7.85293			6.51012	9.51891
chr1A_193717273	C	T	intergenic	TraesCS1A01G134000	199305	NONE	NONE									6.59792
chr1A_193763686	C	A	intergenic	TraesCS1A01G134000	245718	NONE	NONE									6.59792
chr1A_193918358	A	G	intergenic	TraesCS1A01G134000	400390	NONE	NONE									6.59792
chr1A_194083307	G	A	intergenic	TraesCS1A01G134000	565339	NONE	NONE																										8.79707
chr1A_194359932	C	T	intergenic	TraesCS1A01G134000	841964	NONE	NONE									6.59792
chr1A_194368473	C	T	intergenic	TraesCS1A01G134000	850505	NONE	NONE									6.11178
chr1A_194849924	C	A	intergenic	TraesCS1A01G134000	1331956	NONE	NONE									6.59792
chr1A_195230893	C	T	intergenic	TraesCS1A01G134000	1712925	TraesCS1A01G134100	1860671																																			20.6882	20.6882
chr1A_195520746	C	G	intergenic	TraesCS1A01G134000	2002778	TraesCS1A01G134100	1570818									6.59792
chr1A_195878696	C	T	intergenic	NONE	NONE	TraesCS1A01G134100	1212868									6.59792
chr1A_196824080	C	T	intergenic	NONE	NONE	TraesCS1A01G134100	267484
chr1A_196896221	C	T	intergenic	NONE	NONE	TraesCS1A01G134100	195343									6.59792
chr1A_197276894	G	A	intergenic	TraesCS1A01G134100	138487	NONE	NONE																																			7.09864	7.09864
chr1A_197536177	G	A	intergenic	TraesCS1A01G134100	397770	NONE	NONE									6.59792
chr1A_197587093	G	A	intergenic	TraesCS1A01G134100	448686	NONE	NONE																										6.05811
chr1A_197853664	G	C	intergenic	TraesCS1A01G134100	715257	NONE	NONE									6.59792
chr1A_197909848	C	G	intergenic	TraesCS1A01G134100	771441	NONE	NONE									6.59792
chr1A_198706476	C	T	intergenic	TraesCS1A01G134100	1568069	TraesCS1A01G134200	1871910									6.59792
chr1A_198777700	C	T	intergenic	TraesCS1A01G134100	1639293	TraesCS1A01G134200	1800686									6.59792
chr1A_199633499	G	A	intergenic	NONE	NONE	TraesCS1A01G134200	944887									6.59792
chr1A_199729333	T	G	intergenic	NONE	NONE	TraesCS1A01G134200	849053									6.59792
chr1A_199940015	C	T	intergenic	NONE	NONE	TraesCS1A01G134200	638371									6.59792
chr1A_199998251	G	A	intergenic	NONE	NONE	TraesCS1A01G134200	580135									6.59792
chr1A_200603181	C	T	intergenic	TraesCS1A01G134200	23969	TraesCS1A01G134300	1141037									6.59792
chr1A_201047192	C	T	intergenic	TraesCS1A01G134200	467980	TraesCS1A01G134300	697026									6.59792
chr1A_201178486	G	A	intergenic	TraesCS1A01G134200	599274	TraesCS1A01G134300	565732									6.59792
chr1A_201795485	C	T	intergenic	TraesCS1A01G134400	42073	TraesCS1A01G134500	58391																										8.79707
chr1A_202064138	G	A	intergenic	TraesCS1A01G134500	198729	TraesCS1A01G134600	8804									6.59792
chr1A_202507907	C	T	intergenic	TraesCS1A01G134600	406105	TraesCS1A01G134700	1810735									6.59792
chr1A_202850738	G	A	intergenic	TraesCS1A01G134600	748936	TraesCS1A01G134700	1467904									6.59792
chr1A_203097222	T	C	intergenic	TraesCS1A01G134600	995420	TraesCS1A01G134700	1221420									6.59792
chr1A_203801158	G	C	intergenic	TraesCS1A01G134600	1699356	TraesCS1A01G134700	517484									6.59792
chr1A_204053947	G	A	intergenic	TraesCS1A01G134600	1952145	TraesCS1A01G134700	264695																										8.89517
chr1A_204247085	C	G	intergenic	NONE	NONE	TraesCS1A01G134700	71557									6.59792
chr1A_204317994	G	T	upstream	TraesCS1A01G134700	648	0	0									6.59792
chr1A_205512290	T	C	intergenic	TraesCS1A01G134900	287519	TraesCS1A01G135000	689778									6.59792
chr1A_206756781	G	A	intergenic	TraesCS1A01G135000	553813	TraesCS1A01G135100	36099									6.59792
chr1A_206925713	G	A	intergenic	TraesCS1A01G135100	120369	TraesCS1A01G135200	1050231																										8.79707
chr1A_207014301	C	T	intergenic	TraesCS1A01G135100	208957	TraesCS1A01G135200	961643																																			11.1741	11.1741
chr1A_207045978	C	T	intergenic	TraesCS1A01G135100	240634	TraesCS1A01G135200	929966									6.59792
chr1A_207084885	G	A	intergenic	TraesCS1A01G135100	279541	TraesCS1A01G135200	891059									6.59792
chr1A_207098029	G	A	intergenic	TraesCS1A01G135100	292685	TraesCS1A01G135200	877915																																			7.3266	7.3266
chr1A_207237535	A	G	intergenic	TraesCS1A01G135100	432191	TraesCS1A01G135200	738409									6.59792
chr1A_207282691	G	A	intergenic	TraesCS1A01G135100	477347	TraesCS1A01G135200	693253									6.59792
chr1A_208134367	C	T	intergenic	TraesCS1A01G135200	153397	TraesCS1A01G135300	75578																										8.79707
chr1A_208376431	G	A	intergenic	TraesCS1A01G135300	160725	TraesCS1A01G135400	329549					6.08182				6.44765
chr1A_208929284	C	T	intergenic	TraesCS1A01G135600	15908	TraesCS1A01G135700	424779									6.59792
chr1A_209150328	G	A	intergenic	TraesCS1A01G135600	236952	TraesCS1A01G135700	203735									6.59792
chr1A_209166417	G	A	intergenic	TraesCS1A01G135600	253041	TraesCS1A01G135700	187646																				6.13568	6.64465
chr1A_210025452	G	A	intergenic	TraesCS1A01G135700	662643	TraesCS1A01G135800	1991591									6.59792
chr1A_211122280	A	T	intergenic	TraesCS1A01G135700	1759471	TraesCS1A01G135800	894763
chr1A_211406417	G	A	intergenic	NONE	NONE	TraesCS1A01G135800	610626									6.59792
chr1A_212003474	G	A	intergenic	NONE	NONE	TraesCS1A01G135800	13569									6.59792
chr1A_212185555	C	T	intergenic	TraesCS1A01G136000	162106	TraesCS1A01G136100	1067925
chr1A_212798793	C	T	intergenic	TraesCS1A01G136000	775344	TraesCS1A01G136100	454687																										8.79707
chr1A_213654435	A	G	intergenic	TraesCS1A01G136100	398734	TraesCS1A01G136200	248489									6.59792
chr1A_213790940	A	G	intergenic	TraesCS1A01G136100	535239	TraesCS1A01G136200	111984									6.59792
chr1A_214305534	G	T	intergenic	TraesCS1A01G136200	371954	TraesCS1A01G136300	1359027									6.59792
chr1A_215247474	G	A	intergenic	TraesCS1A01G136200	1313894	TraesCS1A01G136300	417087									6.59792
chr1A_215861815	C	T	intergenic	TraesCS1A01G136300	196988	TraesCS1A01G136400	553369									6.59792
chr1A_216540567	G	A	intergenic	TraesCS1A01G136400	83904	TraesCS1A01G136500	1069989																																			6.09403	6.09403
chr1A_216796556	G	A	intergenic	TraesCS1A01G136400	339893	TraesCS1A01G136500	814000									6.59792
chr1A_217148621	C	T	intergenic	TraesCS1A01G136400	691958	TraesCS1A01G136500	461935									6.62007
chr1A_217363457	C	T	intergenic	TraesCS1A01G136400	906794	TraesCS1A01G136500	247099																										7.02937
chr1A_217423024	C	T	intergenic	TraesCS1A01G136400	966361	TraesCS1A01G136500	187532									6.59792
chr1A_218322731	C	T	intergenic	TraesCS1A01G136700	13685	TraesCS1A01G136800	200156																										8.79707
chr1A_218745875	C	T	intergenic	TraesCS1A01G136800	216836	TraesCS1A01G136900	635195																																					6.3774
chr1A_218775739	C	T	intergenic	TraesCS1A01G136800	246700	TraesCS1A01G136900	605331									6.59792
chr1A_218942970	C	T	intergenic	TraesCS1A01G136800	413931	TraesCS1A01G136900	438100									6.59792
chr1A_219472610	C	T	intergenic	TraesCS1A01G136900	85848	TraesCS1A01G137000	422023									6.59792
chr1A_219625312	C	A	intergenic	TraesCS1A01G136900	238550	TraesCS1A01G137000	269321									6.59792
chr1A_219884755	C	T	intergenic	TraesCS1A01G136900	497993	TraesCS1A01G137000	9878									6.59792
chr1A_220084486	C	T	intergenic	TraesCS1A01G137000	184012	TraesCS1A01G137100	91821																				6.22816	6.73873
chr1A_220200553	G	A	intergenic	TraesCS1A01G137100	23911	TraesCS1A01G137200	1495269									6.59792
chr1A_220846160	C	T	intergenic	TraesCS1A01G137100	669518	TraesCS1A01G137200	849662									6.59792
chr1A_220905803	C	T	intergenic	TraesCS1A01G137100	729161	TraesCS1A01G137200	790019																										6.51302
chr1A_221185589	C	T	intergenic	TraesCS1A01G137100	1008947	TraesCS1A01G137200	510233																				6.22816	6.73873
chr1A_222340317	C	T	intergenic	TraesCS1A01G137300	630813	TraesCS1A01G137400	7337									6.59792
chr1A_222611571	A	T	intergenic	TraesCS1A01G137400	241906	TraesCS1A01G137500	832373									6.59792
chr1A_222690269	G	A	intergenic	TraesCS1A01G137400	320604	TraesCS1A01G137500	753675									6.59792
chr1A_222834597	C	T	intergenic	TraesCS1A01G137400	464932	TraesCS1A01G137500	609347									6.59792
chr1A_222963302	A	G	intergenic	TraesCS1A01G137400	593637	TraesCS1A01G137500	480642																				7.16882	7.77215
chr1A_22397261	G	C	intergenic	TraesCS1A01G040800	54821	TraesCS1A01G040900	137437																		9.48909
chr1A_224256228	C	T	intergenic	TraesCS1A01G137700	307365	TraesCS1A01G137800	546222									6.59792
chr1A_224314864	C	T	intergenic	TraesCS1A01G137700	366001	TraesCS1A01G137800	487586					7.40793				8.22068
chr1A_224461896	C	T	intergenic	TraesCS1A01G137700	513033	TraesCS1A01G137800	340554									6.59792
chr1A_22457361	C	G	intergenic	TraesCS1A01G040800	114921	TraesCS1A01G040900	77337																		9.48909
chr1A_224817992	T	C	intronic	TraesCS1A01G137800	0	0	0									6.59792
chr1A_224928729	C	A	intergenic	TraesCS1A01G137800	101748	TraesCS1A01G137900	579535									6.59792
chr1A_225001365	G	A	intergenic	TraesCS1A01G137800	174384	TraesCS1A01G137900	506899																										8.79707
chr1A_225115866	G	A	intergenic	TraesCS1A01G137800	288885	TraesCS1A01G137900	392398																				6.22565	6.74607
chr1A_225158678	C	T	intergenic	TraesCS1A01G137800	331697	TraesCS1A01G137900	349586																										7.53944
chr1A_225160546	G	A	intergenic	TraesCS1A01G137800	333565	TraesCS1A01G137900	347718									6.59792
chr1A_225846297	C	T	intergenic	TraesCS1A01G137900	329460	TraesCS1A01G138000	1411311																																			7.21204	7.21204
chr1A_226316351	C	T	intergenic	TraesCS1A01G137900	799514	TraesCS1A01G138000	941257									6.59792
chr1A_226898483	G	C	intergenic	TraesCS1A01G137900	1381646	TraesCS1A01G138000	359125									6.59792
chr1A_227090423	G	A	intergenic	TraesCS1A01G137900	1573586	TraesCS1A01G138000	167185																										8.79707
chr1A_227109644	G	T	intergenic	TraesCS1A01G137900	1592807	TraesCS1A01G138000	147964									6.59792
chr1A_227814308	G	A	intergenic	TraesCS1A01G138000	545773	TraesCS1A01G138100	1354917									6.59792
chr1A_227919383	C	T	intergenic	TraesCS1A01G138000	650848	TraesCS1A01G138100	1249842									6.59792
chr1A_228136646	G	A	intergenic	TraesCS1A01G138000	868111	TraesCS1A01G138100	1032579									6.59792
chr1A_228246709	C	T	intergenic	TraesCS1A01G138000	978174	TraesCS1A01G138100	922516									6.59792
chr1A_228445101	C	T	intergenic	TraesCS1A01G138000	1176566	TraesCS1A01G138100	724124									6.59792
chr1A_228556325	C	T	intergenic	TraesCS1A01G138000	1287790	TraesCS1A01G138100	612900									6.59792
chr1A_229185261	C	A	intergenic	TraesCS1A01G138100	14111	TraesCS1A01G138200	947713									6.59792
chr1A_22932778	C	T	intergenic	TraesCS1A01G042200	50542	TraesCS1A01G042300	70215
chr1A_229927008	G	A	intergenic	TraesCS1A01G138100	755858	TraesCS1A01G138200	205966									6.59792
chr1A_230002382	G	A	intergenic	TraesCS1A01G138100	831232	TraesCS1A01G138200	130592
chr1A_230219547	C	A	intergenic	TraesCS1A01G138200	54024	TraesCS1A01G138300	249718									6.59792
chr1A_230590861	C	T	intergenic	TraesCS1A01G138300	118303	TraesCS1A01G138400	1476389									6.59792
chr1A_230669752	C	T	intergenic	TraesCS1A01G138300	197194	TraesCS1A01G138400	1397498																				6.83336	7.38024
chr1A_230679114	G	A	intergenic	TraesCS1A01G138300	206556	TraesCS1A01G138400	1388136									6.59792
chr1A_231066384	C	A	intergenic	TraesCS1A01G138300	593826	TraesCS1A01G138400	1000866									6.59792
chr1A_231173676	C	T	intergenic	TraesCS1A01G138300	701118	TraesCS1A01G138400	893574									6.59792
chr1A_23124322	G	A	intergenic	TraesCS1A01G042300	114676	TraesCS1A01G042400	2046
chr1A_23165394	G	A	intergenic	TraesCS1A01G042500	26720	TraesCS1A01G042600	51486					7.81705				7.38969
chr1A_231857310	C	A	intergenic	TraesCS1A01G138300	1384752	TraesCS1A01G138400	209940																				9.52489	8.8426
chr1A_232067816	T	C	intronic	TraesCS1A01G138400	0	0	0									6.59792
chr1A_232496309	C	A	intergenic	TraesCS1A01G138600	152262	TraesCS1A01G138700	109956									6.59792
chr1A_232706645	T	A	intergenic	TraesCS1A01G138700	88311	TraesCS1A01G138800	1214344									6.59792
chr1A_232861714	G	A	intergenic	TraesCS1A01G138700	243380	TraesCS1A01G138800	1059275									6.59792
chr1A_233103367	A	T	intergenic	TraesCS1A01G138700	485033	TraesCS1A01G138800	817622																										7.30619
chr1A_233209985	G	A	intergenic	TraesCS1A01G138700	591651	TraesCS1A01G138800	711004									6.59792
chr1A_233408242	C	T	intergenic	TraesCS1A01G138700	789908	TraesCS1A01G138800	512747									6.59792
chr1A_233637584	G	A	intergenic	TraesCS1A01G138700	1019250	TraesCS1A01G138800	283405																										8.79707
chr1A_233754458	C	T	intergenic	TraesCS1A01G138700	1136124	TraesCS1A01G138800	166531																																					6.2744
chr1A_234462306	G	A	intergenic	TraesCS1A01G139100	204488	TraesCS1A01G139200	334109									6.59792
chr1A_23548112	C	T	intergenic	TraesCS1A01G042800	125540	TraesCS1A01G042900	268120																																			7.36869	7.36869
chr1A_235824908	C	T	intergenic	TraesCS1A01G139400	136271	TraesCS1A01G139500	891015					7.81705				7.38969
chr1A_235881800	G	A	intergenic	TraesCS1A01G139400	193163	TraesCS1A01G139500	834123
chr1A_236269073	T	A	intergenic	TraesCS1A01G139400	580436	TraesCS1A01G139500	446850									6.59792
chr1A_236596722	C	T	intergenic	TraesCS1A01G139400	908085	TraesCS1A01G139500	119201									6.59792
chr1A_237241163	G	A	intergenic	TraesCS1A01G139500	520046	TraesCS1A01G139600	86763									6.59792
chr1A_237708571	C	T	intergenic	TraesCS1A01G139700	188591	TraesCS1A01G139800	34226									6.59792
chr1A_237783829	C	T	intergenic	TraesCS1A01G139900	37714	TraesCS1A01G140000	292125									6.59792
chr1A_237953141	C	T	intergenic	TraesCS1A01G139900	207026	TraesCS1A01G140000	122813									6.59792
chr1A_238731679	C	T	intergenic	TraesCS1A01G140900	41423	TraesCS1A01G141000	138169									6.59792
chr1A_238984136	G	T	intergenic	TraesCS1A01G141000	113630	TraesCS1A01G141100	15832									6.59792
chr1A_239157957	C	T	intergenic	TraesCS1A01G141300	52666	TraesCS1A01G141400	732015									6.59792
chr1A_239708774	G	A	intergenic	TraesCS1A01G141300	603483	TraesCS1A01G141400	181198																																					6.3774
chr1A_240354114	A	T	intergenic	TraesCS1A01G141500	447336	TraesCS1A01G141600	814268									6.59792
chr1A_240939414	G	A	intergenic	TraesCS1A01G141500	1032636	TraesCS1A01G141600	228968																										8.79707
chr1A_24185736	G	A	intergenic	TraesCS1A01G043400	45955	TraesCS1A01G043500	60857																																			6.99781	6.99781
chr1A_241889614	G	A	intergenic	TraesCS1A01G141900	210168	TraesCS1A01G142000	93633																										8.79707
chr1A_242031711	T	C	intergenic	TraesCS1A01G142200	19268	TraesCS1A01G142300	747981									6.59792
chr1A_242200074	A	T	intergenic	TraesCS1A01G142200	187631	TraesCS1A01G142300	579618									6.59792
chr1A_242518431	G	T	intergenic	TraesCS1A01G142200	505988	TraesCS1A01G142300	261261					7.81705				7.38969
chr1A_242523248	C	T	intergenic	TraesCS1A01G142200	510805	TraesCS1A01G142300	256444																										6.60028
chr1A_242704780	G	A	intergenic	TraesCS1A01G142200	692337	TraesCS1A01G142300	74912																										6.28444
chr1A_242757119	C	T	intergenic	TraesCS1A01G142200	744676	TraesCS1A01G142300	22573																										6.28444
chr1A_243200489	C	T	intergenic	TraesCS1A01G142400	37572	TraesCS1A01G142500	419152																										8.79707
chr1A_24342109	G	T	intergenic	TraesCS1A01G043900	1451	TraesCS1A01G044000	424483																						7.97643
chr1A_243749654	C	T	intergenic	TraesCS1A01G142500	125122	TraesCS1A01G142600	112921																										6.63641
chr1A_244567091	G	A	intergenic	TraesCS1A01G142800	56489	TraesCS1A01G142900	548391																										8.79707
chr1A_245078601	G	A	intergenic	TraesCS1A01G142800	567999	TraesCS1A01G142900	36881									6.59792
chr1A_245146836	C	T	intergenic	TraesCS1A01G142900	29480	TraesCS1A01G143000	371972									6.59792
chr1A_246261927	C	T	intergenic	TraesCS1A01G143200	132206	TraesCS1A01G143300	428539																																			7.33252	7.33252
chr1A_246900326	C	T	intergenic	TraesCS1A01G143300	207391	TraesCS1A01G143400	411908				6.3346	6.94618				8.03751
chr1A_247102975	G	A	intergenic	TraesCS1A01G143300	410040	TraesCS1A01G143400	209259																				9.65398	9.06722
chr1A_247533701	C	T	intergenic	TraesCS1A01G143400	186543	TraesCS1A01G143500	888480									6.59792
chr1A_247617485	C	T	intergenic	TraesCS1A01G143400	270327	TraesCS1A01G143500	804696									6.59792
chr1A_247847196	G	A	intergenic	TraesCS1A01G143400	500038	TraesCS1A01G143500	574985									6.59792
chr1A_248671055	G	A	intergenic	TraesCS1A01G143800	54199	TraesCS1A01G143900	206885									6.59792
chr1A_248976448	G	A	intergenic	TraesCS1A01G143900	95002	TraesCS1A01G144000	67218									6.59792
chr1A_249940208	G	A	intergenic	TraesCS1A01G144100	791912	TraesCS1A01G144200	147563									6.59792
chr1A_250613694	C	T	intergenic	TraesCS1A01G144700	59658	TraesCS1A01G144800	395358									6.59792
chr1A_250873582	G	A	intergenic	TraesCS1A01G144700	319546	TraesCS1A01G144800	135470									6.59792
chr1A_250883561	G	A	intergenic	TraesCS1A01G144700	329525	TraesCS1A01G144800	125491																																			7.05712	7.05712
chr1A_250985692	T	G	intergenic	TraesCS1A01G144700	431656	TraesCS1A01G144800	23360									6.59792
chr1A_251470045	C	T	intergenic	TraesCS1A01G145300	92314	TraesCS1A01G145400	61950																																			11.169	11.169
chr1A_251833734	G	A	intergenic	TraesCS1A01G145600	141369	TraesCS1A01G145700	102532																										6.00945
chr1A_251996367	C	T	intergenic	TraesCS1A01G145700	59338	TraesCS1A01G145800	285823									6.59792
chr1A_252230693	G	A	intergenic	TraesCS1A01G145700	293664	TraesCS1A01G145800	51497									6.59792
chr1A_252923692	G	A	intergenic	TraesCS1A01G146600	95001	TraesCS1A01G146700	90464																		6.75671
chr1A_253031505	C	A	intergenic	TraesCS1A01G146700	14312	TraesCS1A01G146800	340002									6.59792
chr1A_253538047	G	A	intergenic	TraesCS1A01G146900	153937	TraesCS1A01G147000	182464									6.59792
chr1A_253750194	C	T	intergenic	TraesCS1A01G147100	18504	TraesCS1A01G147200	433001									6.59792
chr1A_253872285	C	T	intergenic	TraesCS1A01G147100	140595	TraesCS1A01G147200	310910																										7.10386
chr1A_254066796	A	G	intergenic	TraesCS1A01G147100	335106	TraesCS1A01G147200	116399									6.59792
chr1A_254130947	C	T	intergenic	TraesCS1A01G147100	399257	TraesCS1A01G147200	52248									6.59792
chr1A_254734272	C	T	intergenic	TraesCS1A01G147500	347943	TraesCS1A01G147600	258929									6.59792
chr1A_254904335	G	A	intergenic	TraesCS1A01G147500	518006	TraesCS1A01G147600	88866									6.59792
chr1A_25492170	G	A	intergenic	TraesCS1A01G044400	6914	TraesCS1A01G044500	47504
chr1A_255444037	C	T	intergenic	TraesCS1A01G147800	238711	TraesCS1A01G147900	28296																		14.9685
chr1A_255558787	A	G	intergenic	TraesCS1A01G148000	70985	TraesCS1A01G148100	142116									6.59792
chr1A_255873003	G	A	intronic	TraesCS1A01G148300	0	0	0									6.59792
chr1A_256309418	C	T	intergenic	TraesCS1A01G148800	281768	TraesCS1A01G148900	67146									6.59792
chr1A_256663274	T	C	intergenic	TraesCS1A01G148900	283211	TraesCS1A01G149000	49196									6.59792
chr1A_256807239	G	A	intergenic	TraesCS1A01G149000	88788	TraesCS1A01G149100	3201									6.59792
chr1A_256870853	C	A	intergenic	TraesCS1A01G149300	43154	TraesCS1A01G149400	49188									6.59792
chr1A_256995046	C	T	intergenic	TraesCS1A01G149600	9707	TraesCS1A01G149700	420344									6.59792
chr1A_257142657	C	T	intergenic	TraesCS1A01G149600	157318	TraesCS1A01G149700	272733									6.59792
chr1A_257323984	G	C	intergenic	TraesCS1A01G149600	338645	TraesCS1A01G149700	91406									6.59792
chr1A_257372330	T	C	intergenic	TraesCS1A01G149600	386991	TraesCS1A01G149700	43060									6.59792
chr1A_257525604	G	A	intergenic	TraesCS1A01G149700	106155	TraesCS1A01G149800	26292									6.59792
chr1A_257689665	C	A	intergenic	TraesCS1A01G150100	114862	TraesCS1A01G150200	270339									6.59792
chr1A_257754687	C	T	intergenic	TraesCS1A01G150100	179884	TraesCS1A01G150200	205317									6.59792
chr1A_257803309	C	T	intergenic	TraesCS1A01G150100	228506	TraesCS1A01G150200	156695									6.59792
chr1A_257854037	C	T	intergenic	TraesCS1A01G150100	279234	TraesCS1A01G150200	105967																									6.24357
chr1A_257857859	C	T	intergenic	TraesCS1A01G150100	283056	TraesCS1A01G150200	102145									6.59792
chr1A_257943059	A	G	intergenic	TraesCS1A01G150100	368256	TraesCS1A01G150200	16945									6.59792
chr1A_257986838	G	A	upstream	TraesCS1A01G150300	262	0	0									6.59792
chr1A_258031226	G	A	intergenic	TraesCS1A01G150300	43788	TraesCS1A01G150400	125906																										8.79707
chr1A_258039514	C	T	intergenic	TraesCS1A01G150300	52076	TraesCS1A01G150400	117618									6.59792
chr1A_258239028	G	A	intergenic	TraesCS1A01G150500	57516	TraesCS1A01G150600	499272									6.59792
chr1A_258278792	C	G	intergenic	TraesCS1A01G150500	97280	TraesCS1A01G150600	459508									6.59792
chr1A_258367966	C	T	intergenic	TraesCS1A01G150500	186454	TraesCS1A01G150600	370334									6.59792
chr1A_258437734	C	A	intergenic	TraesCS1A01G150500	256222	TraesCS1A01G150600	300566									6.59792
chr1A_258499520	G	A	intergenic	TraesCS1A01G150500	318008	TraesCS1A01G150600	238780					7.69045				7.92714
chr1A_258563442	G	A	intergenic	TraesCS1A01G150500	381930	TraesCS1A01G150600	174858									6.59792
chr1A_258601059	T	C	intergenic	TraesCS1A01G150500	419547	TraesCS1A01G150600	137241									6.59792
chr1A_258678112	C	G	intergenic	TraesCS1A01G150500	496600	TraesCS1A01G150600	60188									6.59792
chr1A_258876379	C	T	intronic	TraesCS1A01G150900	0	0	0					7.81705				7.38969
chr1A_259034123	C	T	intergenic	TraesCS1A01G150900	152726	TraesCS1A01G151000	15294									6.59792
chr1A_259139884	G	A	intergenic	TraesCS1A01G151200	65997	TraesCS1A01G151300	752979									6.59792
chr1A_259294638	C	T	intergenic	TraesCS1A01G151200	220751	TraesCS1A01G151300	598225									6.59792
chr1A_259402072	C	T	intergenic	TraesCS1A01G151200	328185	TraesCS1A01G151300	490791									6.59792
chr1A_259445782	G	A	intergenic	TraesCS1A01G151200	371895	TraesCS1A01G151300	447081									6.59792
chr1A_259497575	C	T	intergenic	TraesCS1A01G151200	423688	TraesCS1A01G151300	395288									6.59792
chr1A_259592306	C	T	intergenic	TraesCS1A01G151200	518419	TraesCS1A01G151300	300557									6.59792
chr1A_259710586	G	A	intergenic	TraesCS1A01G151200	636699	TraesCS1A01G151300	182277									6.59792
chr1A_259755780	C	T	intergenic	TraesCS1A01G151200	681893	TraesCS1A01G151300	137083									6.59792
chr1A_259873336	C	T	intergenic	TraesCS1A01G151200	799449	TraesCS1A01G151300	19527									6.59792
chr1A_259978965	G	A	intergenic	TraesCS1A01G151300	85839	TraesCS1A01G151400	15770									6.59792
chr1A_260127751	C	T	intergenic	TraesCS1A01G151400	130088	TraesCS1A01G151500	706368																										8.21909
chr1A_260132397	C	G	intergenic	TraesCS1A01G151400	134734	TraesCS1A01G151500	701722									6.59792
chr1A_260171494	G	C	intergenic	TraesCS1A01G151400	173831	TraesCS1A01G151500	662625									6.59792
chr1A_260241967	G	A	intergenic	TraesCS1A01G151400	244304	TraesCS1A01G151500	592152									6.59792
chr1A_260328224	A	G	intergenic	TraesCS1A01G151400	330561	TraesCS1A01G151500	505895									6.59792
chr1A_260443479	G	T	intergenic	TraesCS1A01G151400	445816	TraesCS1A01G151500	390640									6.59792
chr1A_260491224	C	T	intergenic	TraesCS1A01G151400	493561	TraesCS1A01G151500	342895									6.59792
chr1A_260687999	C	T	intergenic	TraesCS1A01G151400	690336	TraesCS1A01G151500	146120									6.59792
chr1A_260726595	C	A	intergenic	TraesCS1A01G151400	728932	TraesCS1A01G151500	107524									6.59792
chr1A_260870343	G	T	intergenic	TraesCS1A01G151900	27440	TraesCS1A01G152000	260552									6.59792
chr1A_260906056	C	T	intergenic	TraesCS1A01G151900	63153	TraesCS1A01G152000	224839									6.59792
chr1A_261126370	C	T	intergenic	TraesCS1A01G151900	283467	TraesCS1A01G152000	4525									6.59792
chr1A_261232687	C	T	intergenic	TraesCS1A01G152000	95829	TraesCS1A01G152100	14626									6.59792
chr1A_261315761	C	T	intergenic	TraesCS1A01G152100	65746	TraesCS1A01G152200	501102									6.59792
chr1A_261435072	C	T	intergenic	TraesCS1A01G152100	185057	TraesCS1A01G152200	381791									6.35106
chr1A_261551953	G	A	intergenic	TraesCS1A01G152100	301938	TraesCS1A01G152200	264910									6.59792
chr1A_261722480	C	T	intergenic	TraesCS1A01G152100	472465	TraesCS1A01G152200	94383																									6.18921
chr1A_261752065	C	T	intergenic	TraesCS1A01G152100	502050	TraesCS1A01G152200	64798									6.59792
chr1A_261871530	G	A	intergenic	TraesCS1A01G152200	45555	TraesCS1A01G152300	138047									6.59792
chr1A_261961119	G	T	intergenic	TraesCS1A01G152200	135144	TraesCS1A01G152300	48458									6.59792
chr1A_262047482	T	C	intergenic	TraesCS1A01G152300	33751	TraesCS1A01G152400	242639									6.59792
chr1A_262060953	G	A	intergenic	TraesCS1A01G152300	47222	TraesCS1A01G152400	229168
chr1A_262150986	C	T	intergenic	TraesCS1A01G152300	137255	TraesCS1A01G152400	139135									6.59792
chr1A_262253599	C	T	intergenic	TraesCS1A01G152300	239868	TraesCS1A01G152400	36522									6.59792
chr1A_262330079	C	T	intergenic	TraesCS1A01G152400	39026	TraesCS1A01G152500	489137									6.59792
chr1A_262381273	G	A	intergenic	TraesCS1A01G152400	90220	TraesCS1A01G152500	437943									6.59792
chr1A_262414234	A	T	intergenic	TraesCS1A01G152400	123181	TraesCS1A01G152500	404982									6.59792
chr1A_262461575	G	A	intergenic	TraesCS1A01G152400	170522	TraesCS1A01G152500	357641																										6.0745
chr1A_262464804	G	A	intergenic	TraesCS1A01G152400	173751	TraesCS1A01G152500	354412
chr1A_262486580	T	C	intergenic	TraesCS1A01G152400	195527	TraesCS1A01G152500	332636									6.59792
chr1A_262587914	G	C	intergenic	TraesCS1A01G152400	296861	TraesCS1A01G152500	231302									6.59792
chr1A_262652437	C	T	intergenic	TraesCS1A01G152400	361384	TraesCS1A01G152500	166779									6.59792
chr1A_262718445	T	A	intergenic	TraesCS1A01G152400	427392	TraesCS1A01G152500	100771																										6.3116
chr1A_262737015	C	A	intergenic	TraesCS1A01G152400	445962	TraesCS1A01G152500	82201									6.59792
chr1A_262804920	G	C	intergenic	TraesCS1A01G152400	513867	TraesCS1A01G152500	14296									6.59792
chr1A_262899722	C	G	intergenic	TraesCS1A01G152500	58081	TraesCS1A01G152600	44708									6.59792
chr1A_263001591	C	T	intergenic	TraesCS1A01G152600	53768	TraesCS1A01G152700	955854									6.59792
chr1A_263004237	C	T	intergenic	TraesCS1A01G152600	56414	TraesCS1A01G152700	953208																																			6.09403	6.09403
chr1A_263046602	G	A	intergenic	TraesCS1A01G152600	98779	TraesCS1A01G152700	910843									6.59792
chr1A_263190466	C	A	intergenic	TraesCS1A01G152600	242643	TraesCS1A01G152700	766979									6.59792
chr1A_263234286	T	C	intergenic	TraesCS1A01G152600	286463	TraesCS1A01G152700	723159									6.59792
chr1A_263300132	C	T	intergenic	TraesCS1A01G152600	352309	TraesCS1A01G152700	657313									6.59792
chr1A_263399643	G	T	intergenic	TraesCS1A01G152600	451820	TraesCS1A01G152700	557802									6.59792
chr1A_263444847	C	T	intergenic	TraesCS1A01G152600	497024	TraesCS1A01G152700	512598									6.59792
chr1A_263478364	G	A	intergenic	TraesCS1A01G152600	530541	TraesCS1A01G152700	479081									6.59792
chr1A_263523088	C	T	intergenic	TraesCS1A01G152600	575265	TraesCS1A01G152700	434357									6.59792
chr1A_263592032	C	A	intergenic	TraesCS1A01G152600	644209	TraesCS1A01G152700	365413									6.59792
chr1A_263634346	G	A	intergenic	TraesCS1A01G152600	686523	TraesCS1A01G152700	323099									6.59792
chr1A_263729743	G	A	intergenic	TraesCS1A01G152600	781920	TraesCS1A01G152700	227702																									6.01021
chr1A_263756651	C	T	intergenic	TraesCS1A01G152600	808828	TraesCS1A01G152700	200794									6.59792
chr1A_263896071	C	T	intergenic	TraesCS1A01G152600	948248	TraesCS1A01G152700	61374									6.59792
chr1A_263956022	C	T	intergenic	TraesCS1A01G152600	1008199	TraesCS1A01G152700	1423																										8.79707
chr1A_264023722	C	T	intergenic	TraesCS1A01G152700	65887	TraesCS1A01G152800	190180									6.59792
chr1A_264144558	T	A	intergenic	TraesCS1A01G152700	186723	TraesCS1A01G152800	69344									6.59792
chr1A_264177263	C	T	intergenic	TraesCS1A01G152700	219428	TraesCS1A01G152800	36639									6.59792
chr1A_264228161	G	A	intergenic	TraesCS1A01G152800	10381	TraesCS1A01G152900	793745									6.59792
chr1A_264284053	G	C	intergenic	TraesCS1A01G152800	66273	TraesCS1A01G152900	737853									6.59792
chr1A_264303053	G	T	intergenic	TraesCS1A01G152800	85273	TraesCS1A01G152900	718853
chr1A_264337708	G	C	intergenic	TraesCS1A01G152800	119928	TraesCS1A01G152900	684198									6.59792
chr1A_264393820	G	A	intergenic	TraesCS1A01G152800	176040	TraesCS1A01G152900	628086									6.59792
chr1A_264535860	G	T	intergenic	TraesCS1A01G152800	318080	TraesCS1A01G152900	486046									6.59792
chr1A_264661130	G	A	intergenic	TraesCS1A01G152800	443350	TraesCS1A01G152900	360776									6.59792
chr1A_264856665	C	T	intergenic	TraesCS1A01G152800	638885	TraesCS1A01G152900	165241									6.59792
chr1A_264959951	G	A	intergenic	TraesCS1A01G152800	742171	TraesCS1A01G152900	61955									6.59792
chr1A_265086169	T	G	intergenic	TraesCS1A01G153000	44585	TraesCS1A01G153100	559535									6.59792
chr1A_265172532	G	A	intergenic	TraesCS1A01G153000	130948	TraesCS1A01G153100	473172									6.59792
chr1A_265309606	T	C	intergenic	TraesCS1A01G153000	268022	TraesCS1A01G153100	336098									6.59792
chr1A_265366929	G	A	intergenic	TraesCS1A01G153000	325345	TraesCS1A01G153100	278775									6.59792
chr1A_265458676	G	A	intergenic	TraesCS1A01G153000	417092	TraesCS1A01G153100	187028																										6.30873
chr1A_265460743	G	A	intergenic	TraesCS1A01G153000	419159	TraesCS1A01G153100	184961									6.59792
chr1A_265544116	C	T	intergenic	TraesCS1A01G153000	502532	TraesCS1A01G153100	101588									6.59792
chr1A_265642009	A	G	intergenic	TraesCS1A01G153000	600425	TraesCS1A01G153100	3695									6.59792
chr1A_265704146	G	A	intergenic	TraesCS1A01G153100	53645	TraesCS1A01G153200	1181937									6.59792
chr1A_265770944	G	A	intergenic	TraesCS1A01G153100	120443	TraesCS1A01G153200	1115139									6.59792
chr1A_265851891	A	G	intergenic	TraesCS1A01G153100	201390	TraesCS1A01G153200	1034192									6.59792
chr1A_265975193	G	T	intergenic	TraesCS1A01G153100	324692	TraesCS1A01G153200	910890									6.59792
chr1A_266153762	G	A	intergenic	TraesCS1A01G153100	503261	TraesCS1A01G153200	732321									6.59792
chr1A_266254317	C	T	intergenic	TraesCS1A01G153100	603816	TraesCS1A01G153200	631766									6.59792
chr1A_266317043	G	A	intergenic	TraesCS1A01G153100	666542	TraesCS1A01G153200	569040									6.59792
chr1A_266413517	G	A	intergenic	TraesCS1A01G153100	763016	TraesCS1A01G153200	472566									6.59792
chr1A_266449964	C	T	intergenic	TraesCS1A01G153100	799463	TraesCS1A01G153200	436119									6.59792
chr1A_266542685	G	A	intergenic	TraesCS1A01G153100	892184	TraesCS1A01G153200	343398									6.59792
chr1A_266596486	G	A	intergenic	TraesCS1A01G153100	945985	TraesCS1A01G153200	289597									6.59792
chr1A_266638711	C	A	intergenic	TraesCS1A01G153100	988210	TraesCS1A01G153200	247372									6.59792
chr1A_266773776	G	A	intergenic	TraesCS1A01G153100	1123275	TraesCS1A01G153200	112307									6.59792
chr1A_266872294	G	T	intergenic	TraesCS1A01G153100	1221793	TraesCS1A01G153200	13789									6.59792
chr1A_266932938	C	T	intergenic	TraesCS1A01G153200	46100	TraesCS1A01G153300	209058									6.59792
chr1A_267010015	C	T	intergenic	TraesCS1A01G153200	123177	TraesCS1A01G153300	131981									6.59792
chr1A_267111278	G	A	intergenic	TraesCS1A01G153200	224440	TraesCS1A01G153300	30718																										6.05811
chr1A_267157677	C	A	intergenic	TraesCS1A01G153400	2127	TraesCS1A01G153500	11980									6.59792
chr1A_267252150	G	A	intergenic	TraesCS1A01G153600	71107	TraesCS1A01G153700	95553									6.59792
chr1A_267360540	G	A	intergenic	TraesCS1A01G153800	4313	TraesCS1A01G153900	434135									6.59792
chr1A_267411261	A	G	intergenic	TraesCS1A01G153800	55034	TraesCS1A01G153900	383414									6.59792
chr1A_267482603	C	T	intergenic	TraesCS1A01G153800	126376	TraesCS1A01G153900	312072																																			6.30306	6.30306
chr1A_267546275	C	T	intergenic	TraesCS1A01G153800	190048	TraesCS1A01G153900	248400									6.59792
chr1A_267555340	G	A	intergenic	TraesCS1A01G153800	199113	TraesCS1A01G153900	239335									6.59792
chr1A_267589372	G	A	intergenic	TraesCS1A01G153800	233145	TraesCS1A01G153900	205303									6.59792
chr1A_267659509	C	A	intergenic	TraesCS1A01G153800	303282	TraesCS1A01G153900	135166									6.59792
chr1A_267767227	C	A	intergenic	TraesCS1A01G153800	411000	TraesCS1A01G153900	27448									6.59792
chr1A_267906414	G	A	intergenic	TraesCS1A01G154000	23297	TraesCS1A01G154100	215805									6.59792
chr1A_267987585	T	C	intergenic	TraesCS1A01G154000	104468	TraesCS1A01G154100	134634									6.59792
chr1A_268015602	G	A	intergenic	TraesCS1A01G154000	132485	TraesCS1A01G154100	106617									6.59792
chr1A_268066248	C	T	intergenic	TraesCS1A01G154000	183131	TraesCS1A01G154100	55971									6.59792
chr1A_268136059	C	T	intergenic	TraesCS1A01G154100	12327	TraesCS1A01G154200	249316									6.59792
chr1A_268268866	A	G	intergenic	TraesCS1A01G154100	145134	TraesCS1A01G154200	116509									6.59792
chr1A_268346214	A	G	intergenic	TraesCS1A01G154100	222482	TraesCS1A01G154200	39161									6.59792
chr1A_268438916	C	T	intergenic	TraesCS1A01G154200	46557	TraesCS1A01G154300	475982									6.59792
chr1A_268511564	C	T	intergenic	TraesCS1A01G154200	119205	TraesCS1A01G154300	403334									6.59792
chr1A_268739366	T	C	intergenic	TraesCS1A01G154200	347007	TraesCS1A01G154300	175532									6.59792
chr1A_268866372	G	A	intergenic	TraesCS1A01G154200	474013	TraesCS1A01G154300	48526									6.59792
chr1A_269124173	G	A	intergenic	TraesCS1A01G154400	187527	TraesCS1A01G154500	443535									6.59792
chr1A_269216753	C	A	intergenic	TraesCS1A01G154400	280107	TraesCS1A01G154500	350955									6.59792
chr1A_269268455	C	T	intergenic	TraesCS1A01G154400	331809	TraesCS1A01G154500	299253									6.59792
chr1A_269394006	T	C	intergenic	TraesCS1A01G154400	457360	TraesCS1A01G154500	173702									6.59792
chr1A_269453435	C	T	intergenic	TraesCS1A01G154400	516789	TraesCS1A01G154500	114273									6.59792
chr1A_269541232	G	T	intergenic	TraesCS1A01G154400	604586	TraesCS1A01G154500	26476									6.59792
chr1A_269680226	G	A	intergenic	TraesCS1A01G154600	97488	TraesCS1A01G154700	314042									6.59792
chr1A_269696537	G	A	intergenic	TraesCS1A01G154600	113799	TraesCS1A01G154700	297731																				7.14187	6.63328
chr1A_269739340	G	A	intergenic	TraesCS1A01G154600	156602	TraesCS1A01G154700	254928									6.59792
chr1A_269817903	C	T	intergenic	TraesCS1A01G154600	235165	TraesCS1A01G154700	176365									6.59792
chr1A_269831136	C	T	intergenic	TraesCS1A01G154600	248398	TraesCS1A01G154700	163132																										6.57841
chr1A_269879011	G	A	intergenic	TraesCS1A01G154600	296273	TraesCS1A01G154700	115257									6.59792
chr1A_269937932	C	T	intergenic	TraesCS1A01G154600	355194	TraesCS1A01G154700	56336									6.59792
chr1A_269982962	C	T	intergenic	TraesCS1A01G154600	400224	TraesCS1A01G154700	11306									6.59792
chr1A_270046989	G	T	intergenic	TraesCS1A01G154700	39079	TraesCS1A01G154800	670667									6.59792
chr1A_270098345	G	A	intergenic	TraesCS1A01G154700	90435	TraesCS1A01G154800	619311									6.59792
chr1A_270153785	A	T	intergenic	TraesCS1A01G154700	145875	TraesCS1A01G154800	563871									6.59792
chr1A_270233747	A	G	intergenic	TraesCS1A01G154700	225837	TraesCS1A01G154800	483909									6.59792
chr1A_270248280	C	T	intergenic	TraesCS1A01G154700	240370	TraesCS1A01G154800	469376
chr1A_270275733	G	A	intergenic	TraesCS1A01G154700	267823	TraesCS1A01G154800	441923									6.59792
chr1A_270316878	G	A	intergenic	TraesCS1A01G154700	308968	TraesCS1A01G154800	400778									6.59792
chr1A_270366331	T	G	intergenic	TraesCS1A01G154700	358421	TraesCS1A01G154800	351325									6.59792
chr1A_270395133	G	A	intergenic	TraesCS1A01G154700	387223	TraesCS1A01G154800	322523									6.59792
chr1A_270456916	C	T	intergenic	TraesCS1A01G154700	449006	TraesCS1A01G154800	260740									6.59792
chr1A_270493346	C	T	intergenic	TraesCS1A01G154700	485436	TraesCS1A01G154800	224310									6.59792
chr1A_270593451	G	A	intergenic	TraesCS1A01G154700	585541	TraesCS1A01G154800	124205																										8.79707
chr1A_270602696	C	G	intergenic	TraesCS1A01G154700	594786	TraesCS1A01G154800	114960									6.59792
chr1A_270650775	G	A	intergenic	TraesCS1A01G154700	642865	TraesCS1A01G154800	66881									6.59792
chr1A_270735142	C	T	intergenic	TraesCS1A01G154800	15395	TraesCS1A01G154900	884605									6.59792
chr1A_270795060	G	A	intergenic	TraesCS1A01G154800	75313	TraesCS1A01G154900	824687					6.03116				6.37929
chr1A_270846938	G	C	intergenic	TraesCS1A01G154800	127191	TraesCS1A01G154900	772809									6.59792
chr1A_270948599	C	G	intergenic	TraesCS1A01G154800	228852	TraesCS1A01G154900	671148					7.81705				7.38969
chr1A_270958943	C	T	intergenic	TraesCS1A01G154800	239196	TraesCS1A01G154900	660804									6.59792
chr1A_271057225	G	A	intergenic	TraesCS1A01G154800	337478	TraesCS1A01G154900	562522									6.59792
chr1A_271150723	G	A	intergenic	TraesCS1A01G154800	430976	TraesCS1A01G154900	469024									6.59792
chr1A_271204801	C	A	intergenic	TraesCS1A01G154800	485054	TraesCS1A01G154900	414946									6.59792
chr1A_271251517	T	C	intergenic	TraesCS1A01G154800	531770	TraesCS1A01G154900	368230									6.59792
chr1A_271440432	C	G	intergenic	TraesCS1A01G154800	720685	TraesCS1A01G154900	179315									6.59792
chr1A_271479833	C	T	intergenic	TraesCS1A01G154800	760086	TraesCS1A01G154900	139914																																			6.44138	6.44138
chr1A_271518868	C	T	intergenic	TraesCS1A01G154800	799121	TraesCS1A01G154900	100879									6.59792
chr1A_271718657	C	A	intergenic	TraesCS1A01G154900	96734	TraesCS1A01G155000	164366									6.59792
chr1A_271742792	G	A	intergenic	TraesCS1A01G154900	120869	TraesCS1A01G155000	140231
chr1A_271821547	A	T	intergenic	TraesCS1A01G154900	199624	TraesCS1A01G155000	61476									6.59792
chr1A_271905424	C	T	intergenic	TraesCS1A01G155000	14006	TraesCS1A01G155100	299902									6.59792
chr1A_272035291	C	A	intergenic	TraesCS1A01G155000	143873	TraesCS1A01G155100	170035									6.59792
chr1A_272226202	G	A	intergenic	TraesCS1A01G155100	17230	TraesCS1A01G155200	384970									6.59792
chr1A_272244948	C	A	intergenic	TraesCS1A01G155100	35976	TraesCS1A01G155200	366224									6.59792
chr1A_272318370	C	T	intergenic	TraesCS1A01G155100	109398	TraesCS1A01G155200	292802									6.59792
chr1A_272390893	G	A	intergenic	TraesCS1A01G155100	181921	TraesCS1A01G155200	220279									6.59792
chr1A_272469860	G	A	intergenic	TraesCS1A01G155100	260888	TraesCS1A01G155200	141312									6.59792
chr1A_272528894	C	T	intergenic	TraesCS1A01G155100	319922	TraesCS1A01G155200	82278									6.59792
chr1A_272623627	G	T	intergenic	TraesCS1A01G155200	9982	TraesCS1A01G155300	360223									6.59792
chr1A_272718240	G	C	intergenic	TraesCS1A01G155200	104595	TraesCS1A01G155300	265610									6.59792
chr1A_272764682	C	T	intergenic	TraesCS1A01G155200	151037	TraesCS1A01G155300	219168									6.59792
chr1A_272821659	C	T	intergenic	TraesCS1A01G155200	208014	TraesCS1A01G155300	162191									6.59792
chr1A_272882280	C	T	intergenic	TraesCS1A01G155200	268635	TraesCS1A01G155300	101570																										6.27485
chr1A_272917108	T	G	intergenic	TraesCS1A01G155200	303463	TraesCS1A01G155300	66742									6.59792
chr1A_272968726	A	G	intergenic	TraesCS1A01G155200	355081	TraesCS1A01G155300	15124									6.59792
chr1A_273057325	C	T	intergenic	TraesCS1A01G155300	71725	TraesCS1A01G155400	547780									6.59792
chr1A_273100362	A	G	intergenic	TraesCS1A01G155300	114762	TraesCS1A01G155400	504743									6.59792
chr1A_273228226	G	A	intergenic	TraesCS1A01G155300	242626	TraesCS1A01G155400	376879									6.59792
chr1A_273269464	C	T	intergenic	TraesCS1A01G155300	283864	TraesCS1A01G155400	335641									6.59792
chr1A_273341553	G	A	intergenic	TraesCS1A01G155300	355953	TraesCS1A01G155400	263552									6.59792
chr1A_273403111	C	T	intergenic	TraesCS1A01G155300	417511	TraesCS1A01G155400	201994																										6.82024
chr1A_273503102	C	G	intergenic	TraesCS1A01G155300	517502	TraesCS1A01G155400	102003									6.59792
chr1A_273552504	C	T	intergenic	TraesCS1A01G155300	566904	TraesCS1A01G155400	52601																										6.89352
chr1A_273560510	G	A	intergenic	TraesCS1A01G155300	574910	TraesCS1A01G155400	44595									6.59792
chr1A_273668637	C	T	intergenic	TraesCS1A01G155400	62738	TraesCS1A01G155500	439933									6.59792
chr1A_273819611	G	A	intergenic	TraesCS1A01G155400	213712	TraesCS1A01G155500	288959									6.59792
chr1A_273855805	G	T	intergenic	TraesCS1A01G155400	249906	TraesCS1A01G155500	252765									6.59792
chr1A_273901404	C	T	intergenic	TraesCS1A01G155400	295505	TraesCS1A01G155500	207166									6.59792
chr1A_273937090	C	T	intergenic	TraesCS1A01G155400	331191	TraesCS1A01G155500	171480									6.59792
chr1A_273973227	C	T	intergenic	TraesCS1A01G155400	367328	TraesCS1A01G155500	135343									6.59792
chr1A_274031714	C	T	intergenic	TraesCS1A01G155400	425815	TraesCS1A01G155500	76856																										6.2528
chr1A_274186488	C	T	intergenic	TraesCS1A01G155500	76605	TraesCS1A01G155600	595163									6.59792
chr1A_274220880	T	C	intergenic	TraesCS1A01G155500	110997	TraesCS1A01G155600	560771									6.59792
chr1A_274236811	C	T	intergenic	TraesCS1A01G155500	126928	TraesCS1A01G155600	544840																										8.79707
chr1A_274264759	G	A	intergenic	TraesCS1A01G155500	154876	TraesCS1A01G155600	516892									6.59792
chr1A_274333442	C	T	intergenic	TraesCS1A01G155500	223559	TraesCS1A01G155600	448209									6.59792
chr1A_274382820	G	A	intergenic	TraesCS1A01G155500	272937	TraesCS1A01G155600	398831									6.59792
chr1A_274424421	G	A	intergenic	TraesCS1A01G155500	314538	TraesCS1A01G155600	357230									6.59792
chr1A_274543967	C	T	intergenic	TraesCS1A01G155500	434084	TraesCS1A01G155600	237684									6.59792
chr1A_274609228	C	T	intergenic	TraesCS1A01G155500	499345	TraesCS1A01G155600	172423									6.59792
chr1A_274668544	G	C	intergenic	TraesCS1A01G155500	558661	TraesCS1A01G155600	113107									6.59792
chr1A_274682634	C	T	intergenic	TraesCS1A01G155500	572751	TraesCS1A01G155600	99017																										8.79707
chr1A_274750025	C	T	intergenic	TraesCS1A01G155500	640142	TraesCS1A01G155600	31626									6.59792
chr1A_274905505	C	T	intergenic	TraesCS1A01G155600	123120	TraesCS1A01G155700	858967									6.59792
chr1A_275003298	G	A	intergenic	TraesCS1A01G155600	220913	TraesCS1A01G155700	761174									6.59792
chr1A_275090520	G	T	intergenic	TraesCS1A01G155600	308135	TraesCS1A01G155700	673952									6.59792
chr1A_275267594	T	G	intergenic	TraesCS1A01G155600	485209	TraesCS1A01G155700	496878									6.59792
chr1A_275331396	G	C	intergenic	TraesCS1A01G155600	549011	TraesCS1A01G155700	433076									6.59792
chr1A_275405614	G	A	intergenic	TraesCS1A01G155600	623229	TraesCS1A01G155700	358858									6.59792
chr1A_275563860	G	A	intergenic	TraesCS1A01G155600	781475	TraesCS1A01G155700	200612									6.59792
chr1A_275695418	G	T	intergenic	TraesCS1A01G155600	913033	TraesCS1A01G155700	69054									6.59792
chr1A_275885895	G	A	intergenic	TraesCS1A01G155700	120278	TraesCS1A01G155800	371804									6.59792
chr1A_275952440	G	C	intergenic	TraesCS1A01G155700	186823	TraesCS1A01G155800	305259									6.59792
chr1A_276003629	C	T	intergenic	TraesCS1A01G155700	238012	TraesCS1A01G155800	254070									6.59792
chr1A_276062983	G	A	intergenic	TraesCS1A01G155700	297366	TraesCS1A01G155800	194716									6.59792
chr1A_276106694	G	A	intergenic	TraesCS1A01G155700	341077	TraesCS1A01G155800	151005																										6.13864
chr1A_276148706	C	T	intergenic	TraesCS1A01G155700	383089	TraesCS1A01G155800	108993									6.59792
chr1A_276195622	C	T	intergenic	TraesCS1A01G155700	430005	TraesCS1A01G155800	62077									6.59792
chr1A_276325813	T	C	downstream	TraesCS1A01G155900	57	0	0					6.29006				6.55079
chr1A_276387173	C	T	intergenic	TraesCS1A01G155900	61417	TraesCS1A01G156000	182308									6.59792
chr1A_276516242	G	T	intergenic	TraesCS1A01G155900	190486	TraesCS1A01G156000	53239									6.59792
chr1A_276635897	C	T	intergenic	TraesCS1A01G156000	63650	TraesCS1A01G156100	166620									6.59792
chr1A_276755692	T	A	intergenic	TraesCS1A01G156000	183445	TraesCS1A01G156100	46825									6.59792
chr1A_276797884	G	T	intergenic	TraesCS1A01G156000	225637	TraesCS1A01G156100	4633									6.59792
chr1A_276869114	C	A	intergenic	TraesCS1A01G156200	4644	TraesCS1A01G156300	98886									6.59792
chr1A_276909630	G	A	intergenic	TraesCS1A01G156200	45160	TraesCS1A01G156300	58370																				6.13568	6.64465
chr1A_277025459	G	A	intergenic	TraesCS1A01G156300	53394	TraesCS1A01G156400	50876									6.59792
chr1A_277153784	T	C	intergenic	TraesCS1A01G156400	75750	TraesCS1A01G156500	475625									6.59792
chr1A_277203669	A	G	intergenic	TraesCS1A01G156400	125635	TraesCS1A01G156500	425740									6.59792
chr1A_277331933	G	T	intergenic	TraesCS1A01G156400	253899	TraesCS1A01G156500	297476									6.59792
chr1A_27733378	C	T	intergenic	TraesCS1A01G046200	334148	TraesCS1A01G046300	19410																																			9.61008	9.61008
chr1A_277415665	G	A	intergenic	TraesCS1A01G156400	337631	TraesCS1A01G156500	213744									6.59792
chr1A_277558722	T	C	intergenic	TraesCS1A01G156400	480688	TraesCS1A01G156500	70687									6.59792
chr1A_277668664	G	A	intergenic	TraesCS1A01G156500	27757	TraesCS1A01G156600	473239									6.59792
chr1A_277757457	C	T	intergenic	TraesCS1A01G156500	116550	TraesCS1A01G156600	384446									6.59792
chr1A_277822449	C	T	intergenic	TraesCS1A01G156500	181542	TraesCS1A01G156600	319454									6.59792
chr1A_277891962	C	G	intergenic	TraesCS1A01G156500	251055	TraesCS1A01G156600	249941									6.59792
chr1A_278000827	C	T	intergenic	TraesCS1A01G156500	359920	TraesCS1A01G156600	141076									6.59792
chr1A_278159619	G	A	intergenic	TraesCS1A01G156600	13895	TraesCS1A01G156700	348130									6.59792
chr1A_278222193	A	G	intergenic	TraesCS1A01G156600	76469	TraesCS1A01G156700	285556									6.59792
chr1A_278306017	G	T	intergenic	TraesCS1A01G156600	160293	TraesCS1A01G156700	201732									6.59792
chr1A_278445678	G	A	intergenic	TraesCS1A01G156600	299954	TraesCS1A01G156700	62071									6.59792
chr1A_278539533	C	T	downstream	TraesCS1A01G157400	675	0	0									6.59792
chr1A_278665937	C	T	intergenic	TraesCS1A01G157400	127079	TraesCS1A01G157500	1067324									6.59792
chr1A_278824863	A	T	intergenic	TraesCS1A01G157400	286005	TraesCS1A01G157500	908398									6.59792
chr1A_278940273	C	T	intergenic	TraesCS1A01G157400	401415	TraesCS1A01G157500	792988									6.59792
chr1A_279001799	G	C	intergenic	TraesCS1A01G157400	462941	TraesCS1A01G157500	731462									6.59792
chr1A_279183290	G	A	intergenic	TraesCS1A01G157400	644432	TraesCS1A01G157500	549971									6.59792
chr1A_279224684	C	T	intergenic	TraesCS1A01G157400	685826	TraesCS1A01G157500	508577									6.59792
chr1A_279252865	G	A	intergenic	TraesCS1A01G157400	714007	TraesCS1A01G157500	480396																										6.05811
chr1A_279272331	C	G	intergenic	TraesCS1A01G157400	733473	TraesCS1A01G157500	460930									6.59792
chr1A_279329250	G	A	intergenic	TraesCS1A01G157400	790392	TraesCS1A01G157500	404011									6.59792
chr1A_279396260	G	A	intergenic	TraesCS1A01G157400	857402	TraesCS1A01G157500	337001									6.59792
chr1A_279472172	G	A	intergenic	TraesCS1A01G157400	933314	TraesCS1A01G157500	261089									6.59792
chr1A_279568567	G	A	intergenic	TraesCS1A01G157400	1029709	TraesCS1A01G157500	164694									6.59792
chr1A_279608119	C	T	intergenic	TraesCS1A01G157400	1069261	TraesCS1A01G157500	125142									6.59792
chr1A_279700819	G	A	intergenic	TraesCS1A01G157400	1161961	TraesCS1A01G157500	32442									6.59792
chr1A_279761245	C	T	intergenic	TraesCS1A01G157500	18969	TraesCS1A01G157600	63673									6.59792
chr1A_279934703	C	T	intergenic	TraesCS1A01G157700	26211	TraesCS1A01G157800	338706																																			11.5683	11.5683
chr1A_279984451	C	T	intergenic	TraesCS1A01G157700	75959	TraesCS1A01G157800	288958									6.59792
chr1A_280049323	G	A	intergenic	TraesCS1A01G157700	140831	TraesCS1A01G157800	224086									6.59792
chr1A_280119835	C	T	intergenic	TraesCS1A01G157700	211343	TraesCS1A01G157800	153574									6.59792
chr1A_280148393	C	T	intergenic	TraesCS1A01G157700	239901	TraesCS1A01G157800	125016																										8.18326
chr1A_280168337	C	T	intergenic	TraesCS1A01G157700	259845	TraesCS1A01G157800	105072																										6.24791
chr1A_280190521	G	A	intergenic	TraesCS1A01G157700	282029	TraesCS1A01G157800	82888									6.59792
chr1A_280329441	C	A	intergenic	TraesCS1A01G157800	53341	TraesCS1A01G157900	274158									6.59792
chr1A_280488748	G	A	intergenic	TraesCS1A01G157800	212648	TraesCS1A01G157900	114851									6.59792
chr1A_280625289	A	T	intergenic	TraesCS1A01G158000	9431	TraesCS1A01G158100	742870									6.59792
chr1A_280684028	C	T	intergenic	TraesCS1A01G158000	68170	TraesCS1A01G158100	684131									6.59792
chr1A_280771844	G	A	intergenic	TraesCS1A01G158000	155986	TraesCS1A01G158100	596315									6.59792
chr1A_280807795	A	T	intergenic	TraesCS1A01G158000	191937	TraesCS1A01G158100	560364									6.59792
chr1A_280880742	G	A	intergenic	TraesCS1A01G158000	264884	TraesCS1A01G158100	487417																										6.29215
chr1A_280896837	C	T	intergenic	TraesCS1A01G158000	280979	TraesCS1A01G158100	471322									6.59792
chr1A_280975837	G	A	intergenic	TraesCS1A01G158000	359979	TraesCS1A01G158100	392322									6.59792
chr1A_281013655	G	A	intergenic	TraesCS1A01G158000	397797	TraesCS1A01G158100	354504									6.59792
chr1A_281083883	G	T	intergenic	TraesCS1A01G158000	468025	TraesCS1A01G158100	284276									6.59792
chr1A_281149366	G	A	intergenic	TraesCS1A01G158000	533508	TraesCS1A01G158100	218793									6.59792
chr1A_281176252	A	T	intergenic	TraesCS1A01G158000	560394	TraesCS1A01G158100	191907																										6.90738
chr1A_281177456	G	A	intergenic	TraesCS1A01G158000	561598	TraesCS1A01G158100	190703																																			6.75138	6.75138
chr1A_281196073	G	A	intergenic	TraesCS1A01G158000	580215	TraesCS1A01G158100	172086																										8.79707
chr1A_281208811	G	A	intergenic	TraesCS1A01G158000	592953	TraesCS1A01G158100	159348									6.59792
chr1A_281317306	A	C	intergenic	TraesCS1A01G158000	701448	TraesCS1A01G158100	50853									6.59792
chr1A_281434038	G	T	intergenic	TraesCS1A01G158100	65628	TraesCS1A01G158200	216050									6.59792
chr1A_281685801	G	T	intergenic	TraesCS1A01G158300	26331	TraesCS1A01G158400	201954									6.59792
chr1A_281807183	C	T	intergenic	TraesCS1A01G158300	147713	TraesCS1A01G158400	80572									6.59792
chr1A_281908129	C	A	intergenic	TraesCS1A01G158400	13399	TraesCS1A01G158500	637179									6.59792
chr1A_281979237	C	A	intergenic	TraesCS1A01G158400	84507	TraesCS1A01G158500	566071									6.59792
chr1A_281988970	G	A	intergenic	TraesCS1A01G158400	94240	TraesCS1A01G158500	556338																				7.84954	7.23983
chr1A_282033613	C	T	intergenic	TraesCS1A01G158400	138883	TraesCS1A01G158500	511695																										6.0745
chr1A_282054294	T	A	intergenic	TraesCS1A01G158400	159564	TraesCS1A01G158500	491014					8.16018				8.15743
chr1A_282109551	G	A	intergenic	TraesCS1A01G158400	214821	TraesCS1A01G158500	435757									6.59792
chr1A_282187142	C	T	intergenic	TraesCS1A01G158400	292412	TraesCS1A01G158500	358166									6.59792
chr1A_282296411	G	C	intergenic	TraesCS1A01G158400	401681	TraesCS1A01G158500	248897									6.59792
chr1A_282464173	G	T	intergenic	TraesCS1A01G158400	569443	TraesCS1A01G158500	81135									6.59792
chr1A_282502631	A	T	intergenic	TraesCS1A01G158400	607901	TraesCS1A01G158500	42677
chr1A_282570460	C	T	intergenic	TraesCS1A01G158600	15747	TraesCS1A01G158700	124747					6.77294				7.03244
chr1A_28257403	C	T	intergenic	TraesCS1A01G046300	500242	TraesCS1A01G046400	103834																																			7.18584	7.18584
chr1A_28257469	C	T	intergenic	TraesCS1A01G046300	500308	TraesCS1A01G046400	103768																																			7.09305	7.09305
chr1A_28257510	G	A	intergenic	TraesCS1A01G046300	500349	TraesCS1A01G046400	103727																																			7.70563	7.70563
chr1A_282700613	G	A	exonic :nonsyn	TraesCS1A01G158700	0	TraesCS1A01G158700	0									6.59792
chr1A_282748144	G	T	intergenic	TraesCS1A01G158700	45924	TraesCS1A01G158800	1094753									6.59792
chr1A_282809402	C	T	intergenic	TraesCS1A01G158700	107182	TraesCS1A01G158800	1033495									6.59792
chr1A_282871966	T	C	intergenic	TraesCS1A01G158700	169746	TraesCS1A01G158800	970931									6.59792
chr1A_282920539	G	A	intergenic	TraesCS1A01G158700	218319	TraesCS1A01G158800	922358									6.59792
chr1A_282976401	C	T	intergenic	TraesCS1A01G158700	274181	TraesCS1A01G158800	866496									6.59792
chr1A_283031152	C	T	intergenic	TraesCS1A01G158700	328932	TraesCS1A01G158800	811745									6.59792
chr1A_283084574	C	T	intergenic	TraesCS1A01G158700	382354	TraesCS1A01G158800	758323									6.59792
chr1A_283201143	G	A	intergenic	TraesCS1A01G158700	498923	TraesCS1A01G158800	641754									6.59792
chr1A_283297426	C	T	intergenic	TraesCS1A01G158700	595206	TraesCS1A01G158800	545471									6.59792
chr1A_283350528	G	A	intergenic	TraesCS1A01G158700	648308	TraesCS1A01G158800	492369																										6.69356
chr1A_283357650	C	T	intergenic	TraesCS1A01G158700	655430	TraesCS1A01G158800	485247									8.14048
chr1A_283407145	C	T	intergenic	TraesCS1A01G158700	704925	TraesCS1A01G158800	435752									6.59792
chr1A_283477536	C	T	intergenic	TraesCS1A01G158700	775316	TraesCS1A01G158800	365361									6.59792
chr1A_283500414	C	T	intergenic	TraesCS1A01G158700	798194	TraesCS1A01G158800	342483									6.59792
chr1A_283559286	C	T	intergenic	TraesCS1A01G158700	857066	TraesCS1A01G158800	283611									6.59792
chr1A_283625185	G	A	intergenic	TraesCS1A01G158700	922965	TraesCS1A01G158800	217712									6.59792
chr1A_283737155	C	T	intergenic	TraesCS1A01G158700	1034935	TraesCS1A01G158800	105742
chr1A_283785894	C	T	intergenic	TraesCS1A01G158700	1083674	TraesCS1A01G158800	57003									6.59792
chr1A_283904295	C	T	intergenic	TraesCS1A01G158800	44736	TraesCS1A01G158900	239474																										6.09606
chr1A_284044926	G	A	intergenic	TraesCS1A01G158800	185367	TraesCS1A01G158900	98843									6.59792
chr1A_284096429	G	A	intergenic	TraesCS1A01G158800	236870	TraesCS1A01G158900	47340									6.59792
chr1A_284170168	C	T	intergenic	TraesCS1A01G158900	18827	TraesCS1A01G159000	150323																										6.09606
chr1A_284204518	C	T	intergenic	TraesCS1A01G158900	53177	TraesCS1A01G159000	115973									6.59792
chr1A_284356946	C	T	intergenic	TraesCS1A01G159100	19674	TraesCS1A01G159200	544882									6.59792
chr1A_284430016	C	A	intergenic	TraesCS1A01G159100	92744	TraesCS1A01G159200	471812									6.59792
chr1A_284536201	C	G	intergenic	TraesCS1A01G159100	198929	TraesCS1A01G159200	365627									6.59792
chr1A_28457987	G	A	intergenic	TraesCS1A01G046400	93425	TraesCS1A01G046500	152343																																			7.56152	7.56152
chr1A_284638695	G	A	intergenic	TraesCS1A01G159100	301423	TraesCS1A01G159200	263133									6.59792
chr1A_284662550	C	G	intergenic	TraesCS1A01G159100	325278	TraesCS1A01G159200	239278																										8.79707
chr1A_284705448	T	A	intergenic	TraesCS1A01G159100	368176	TraesCS1A01G159200	196380									6.59792
chr1A_284755809	G	A	intergenic	TraesCS1A01G159100	418537	TraesCS1A01G159200	146019									6.59792
chr1A_284799392	G	A	intergenic	TraesCS1A01G159100	462120	TraesCS1A01G159200	102436																										8.79707
chr1A_284818677	C	T	intergenic	TraesCS1A01G159100	481405	TraesCS1A01G159200	83151									6.59792
chr1A_284827543	T	G	intergenic	TraesCS1A01G159100	490271	TraesCS1A01G159200	74285																						6.2957
chr1A_284880760	G	A	intergenic	TraesCS1A01G159100	543488	TraesCS1A01G159200	21068									6.59792
chr1A_284954923	C	T	intergenic	TraesCS1A01G159300	41189	TraesCS1A01G159400	399093									6.59792
chr1A_285057493	T	A	intergenic	TraesCS1A01G159300	143759	TraesCS1A01G159400	296523									6.59792
chr1A_285104293	G	A	intergenic	TraesCS1A01G159300	190559	TraesCS1A01G159400	249723									6.59792
chr1A_285146238	G	A	intergenic	TraesCS1A01G159300	232504	TraesCS1A01G159400	207778									6.59792
chr1A_285184950	G	A	intergenic	TraesCS1A01G159300	271216	TraesCS1A01G159400	169066									6.59792
chr1A_285249016	G	A	intergenic	TraesCS1A01G159300	335282	TraesCS1A01G159400	105000																										6.09606
chr1A_285283635	C	T	intergenic	TraesCS1A01G159300	369901	TraesCS1A01G159400	70381									6.59792
chr1A_285323899	G	A	intergenic	TraesCS1A01G159300	410165	TraesCS1A01G159400	30117									6.59792
chr1A_285408456	G	A	intergenic	TraesCS1A01G159400	52645	TraesCS1A01G159500	572414									6.59792
chr1A_285475785	C	T	intergenic	TraesCS1A01G159400	119974	TraesCS1A01G159500	505085									6.59792
chr1A_285526327	G	T	intergenic	TraesCS1A01G159400	170516	TraesCS1A01G159500	454543									6.59792
chr1A_285657838	C	T	intergenic	TraesCS1A01G159400	302027	TraesCS1A01G159500	323032									6.59792
chr1A_285711873	C	G	intergenic	TraesCS1A01G159400	356062	TraesCS1A01G159500	268997									6.59792
chr1A_285764353	C	G	intergenic	TraesCS1A01G159400	408542	TraesCS1A01G159500	216517									6.59792
chr1A_285843275	G	A	intergenic	TraesCS1A01G159400	487464	TraesCS1A01G159500	137595									6.59792
chr1A_285889990	C	A	intergenic	TraesCS1A01G159400	534179	TraesCS1A01G159500	90880									6.59792
chr1A_286005557	T	C	upstream	TraesCS1A01G159600	981	0	0									6.59792
chr1A_286103752	G	A	intergenic	TraesCS1A01G159600	93360	TraesCS1A01G159700	812008									6.59792
chr1A_286181171	T	C	intergenic	TraesCS1A01G159600	170779	TraesCS1A01G159700	734589									6.59792
chr1A_286285275	C	A	intergenic	TraesCS1A01G159600	274883	TraesCS1A01G159700	630485									6.59792
chr1A_286349147	C	T	intergenic	TraesCS1A01G159600	338755	TraesCS1A01G159700	566613									6.59792
chr1A_286377775	G	T	intergenic	TraesCS1A01G159600	367383	TraesCS1A01G159700	537985									6.59792
chr1A_286419783	G	A	intergenic	TraesCS1A01G159600	409391	TraesCS1A01G159700	495977									6.59792
chr1A_286471620	C	T	intergenic	TraesCS1A01G159600	461228	TraesCS1A01G159700	444140									6.59792
chr1A_286501583	C	T	intergenic	TraesCS1A01G159600	491191	TraesCS1A01G159700	414177									6.59792
chr1A_286576448	C	T	intergenic	TraesCS1A01G159600	566056	TraesCS1A01G159700	339312									6.59792
chr1A_286621161	T	G	intergenic	TraesCS1A01G159600	610769	TraesCS1A01G159700	294599									6.59792
chr1A_286721852	C	G	intergenic	TraesCS1A01G159600	711460	TraesCS1A01G159700	193908									6.59792
chr1A_286800016	G	A	intergenic	TraesCS1A01G159600	789624	TraesCS1A01G159700	115744									6.59792
chr1A_286850081	G	A	intergenic	TraesCS1A01G159600	839689	TraesCS1A01G159700	65679									6.01954
chr1A_286931115	C	T	intergenic	TraesCS1A01G159800	12551	TraesCS1A01G159900	108960									6.59792
chr1A_287090404	C	T	intergenic	TraesCS1A01G159900	50084	TraesCS1A01G160000	223260																										7.32052
chr1A_287104267	C	T	intergenic	TraesCS1A01G159900	63947	TraesCS1A01G160000	209397									6.59792
chr1A_287230844	G	A	intergenic	TraesCS1A01G159900	190524	TraesCS1A01G160000	82820									6.59792
chr1A_287284560	G	A	intergenic	TraesCS1A01G159900	244240	TraesCS1A01G160000	29104									6.59792
chr1A_287438641	G	A	intergenic	TraesCS1A01G160000	122734	TraesCS1A01G160100	103364									6.59792
chr1A_287620103	C	T	intergenic	TraesCS1A01G160100	75902	TraesCS1A01G160200	61779									6.59792
chr1A_287708489	C	A	intergenic	TraesCS1A01G160500	6414	TraesCS1A01G160600	802286									6.59792
chr1A_287749438	G	A	intergenic	TraesCS1A01G160500	47363	TraesCS1A01G160600	761337									6.59792
chr1A_287832015	G	A	intergenic	TraesCS1A01G160500	129940	TraesCS1A01G160600	678760									6.59792
chr1A_287871034	C	T	intergenic	TraesCS1A01G160500	168959	TraesCS1A01G160600	639741									6.59792
chr1A_287994932	G	A	intergenic	TraesCS1A01G160500	292857	TraesCS1A01G160600	515843									6.59792
chr1A_288161400	A	C	intergenic	TraesCS1A01G160500	459325	TraesCS1A01G160600	349375									6.59792
chr1A_288262115	G	A	intergenic	TraesCS1A01G160500	560040	TraesCS1A01G160600	248660									6.59792
chr1A_288370011	G	A	intergenic	TraesCS1A01G160500	667936	TraesCS1A01G160600	140764									6.59792
chr1A_288373735	G	A	intergenic	TraesCS1A01G160500	671660	TraesCS1A01G160600	137040																										6.09606
chr1A_288412357	C	T	intergenic	TraesCS1A01G160500	710282	TraesCS1A01G160600	98418									6.59792
chr1A_288471335	T	G	intergenic	TraesCS1A01G160500	769260	TraesCS1A01G160600	39440									6.59792
chr1A_288549116	C	T	intergenic	TraesCS1A01G160600	28325	TraesCS1A01G160700	312941									6.59792
chr1A_288565581	G	A	intergenic	TraesCS1A01G160600	44790	TraesCS1A01G160700	296476																										8.79707
chr1A_288597072	G	T	intergenic	TraesCS1A01G160600	76281	TraesCS1A01G160700	264985									6.59792
chr1A_288648715	C	T	intergenic	TraesCS1A01G160600	127924	TraesCS1A01G160700	213342																										8.79707
chr1A_288703581	G	A	intergenic	TraesCS1A01G160600	182790	TraesCS1A01G160700	158476									6.59792
chr1A_288808096	C	T	intergenic	TraesCS1A01G160600	287305	TraesCS1A01G160700	53961																										8.57377
chr1A_288809401	C	T	intergenic	TraesCS1A01G160600	288610	TraesCS1A01G160700	52656									6.59792
chr1A_289051630	C	A	intergenic	TraesCS1A01G160700	181889	TraesCS1A01G160800	278273					7.69045				7.92714
chr1A_289086018	C	G	intergenic	TraesCS1A01G160700	216277	TraesCS1A01G160800	243885									6.59792
chr1A_289114733	G	C	intergenic	TraesCS1A01G160700	244992	TraesCS1A01G160800	215170									6.59792
chr1A_289161318	G	A	intergenic	TraesCS1A01G160700	291577	TraesCS1A01G160800	168585									6.59792
chr1A_289273785	G	A	intergenic	TraesCS1A01G160700	404044	TraesCS1A01G160800	56118									6.59792
chr1A_289409678	G	A	intergenic	TraesCS1A01G161000	58098	TraesCS1A01G161100	221114									6.59792
chr1A_289492320	G	T	intergenic	TraesCS1A01G161000	140740	TraesCS1A01G161100	138472									6.59792
chr1A_289554107	C	T	intergenic	TraesCS1A01G161000	202527	TraesCS1A01G161100	76685									6.59792
chr1A_289590714	T	C	intergenic	TraesCS1A01G161000	239134	TraesCS1A01G161100	40078									6.59792
chr1A_289718994	C	T	intergenic	TraesCS1A01G161100	85149	TraesCS1A01G161200	404290									6.59792
chr1A_289803463	C	A	intergenic	TraesCS1A01G161100	169618	TraesCS1A01G161200	319821									6.59792
chr1A_289856907	C	T	intergenic	TraesCS1A01G161100	223062	TraesCS1A01G161200	266377																				6.41092
chr1A_289921176	C	T	intergenic	TraesCS1A01G161100	287331	TraesCS1A01G161200	202108									6.59792
chr1A_289959931	C	A	intergenic	TraesCS1A01G161100	326086	TraesCS1A01G161200	163353									6.59792
chr1A_289991436	G	A	intergenic	TraesCS1A01G161100	357591	TraesCS1A01G161200	131848																										8.64704
chr1A_290018160	G	A	intergenic	TraesCS1A01G161100	384315	TraesCS1A01G161200	105124									6.59792
chr1A_290245304	G	A	intergenic	TraesCS1A01G161400	40401	TraesCS1A01G161500	91170									6.59792
chr1A_290333728	C	T	intergenic	TraesCS1A01G161400	128825	TraesCS1A01G161500	2746									6.59792
chr1A_290388131	C	T	intergenic	TraesCS1A01G161600	38620	TraesCS1A01G161700	22338									6.59792
chr1A_290488916	C	T	intergenic	TraesCS1A01G161700	77854	TraesCS1A01G161800	60821									6.59792
chr1A_290651922	G	A	intergenic	TraesCS1A01G162000	93380	TraesCS1A01G162100	304085									6.59792
chr1A_290853116	T	A	intergenic	TraesCS1A01G162000	294574	TraesCS1A01G162100	102891									6.59792
chr1A_291044031	G	T	intergenic	TraesCS1A01G162100	87464	TraesCS1A01G162200	198153									6.59792
chr1A_291184059	C	T	intergenic	TraesCS1A01G162100	227492	TraesCS1A01G162200	58125									6.59792
chr1A_291310175	C	T	intergenic	TraesCS1A01G162300	53967	TraesCS1A01G162400	254551									6.59792
chr1A_291350556	C	T	intergenic	TraesCS1A01G162300	94348	TraesCS1A01G162400	214170									6.59792
chr1A_291422580	C	T	intergenic	TraesCS1A01G162300	166372	TraesCS1A01G162400	142146									6.59792
chr1A_291476666	C	T	intergenic	TraesCS1A01G162300	220458	TraesCS1A01G162400	88060									6.59792
chr1A_291526173	G	A	intergenic	TraesCS1A01G162300	269965	TraesCS1A01G162400	38553									6.59792
chr1A_291647974	G	A	intergenic	TraesCS1A01G162400	82136	TraesCS1A01G162500	326580									6.59792
chr1A_291749240	C	T	intergenic	TraesCS1A01G162400	183402	TraesCS1A01G162500	225314									6.59792
chr1A_291902778	G	A	intergenic	TraesCS1A01G162400	336940	TraesCS1A01G162500	71776									6.59792
chr1A_291965012	G	A	intergenic	TraesCS1A01G162400	399174	TraesCS1A01G162500	9542									6.59792
chr1A_292074997	G	A	intergenic	TraesCS1A01G162600	52622	TraesCS1A01G162700	2109									6.59792
chr1A_292168734	G	A	intergenic	TraesCS1A01G162800	79176	TraesCS1A01G162900	355183									6.59792
chr1A_292252582	G	A	intergenic	TraesCS1A01G162800	163024	TraesCS1A01G162900	271335									6.59792
chr1A_292323821	G	A	intergenic	TraesCS1A01G162800	234263	TraesCS1A01G162900	200096									6.59792
chr1A_292437256	G	T	intergenic	TraesCS1A01G162800	347698	TraesCS1A01G162900	86661									6.59792
chr1A_292531777	C	T	intergenic	TraesCS1A01G162900	4480	TraesCS1A01G163000	213477									6.59792
chr1A_292691095	C	T	intergenic	TraesCS1A01G162900	163798	TraesCS1A01G163000	54159									6.59792
chr1A_292802518	T	G	intergenic	TraesCS1A01G163100	23576	TraesCS1A01G163200	76588									6.59792
chr1A_292888712	G	A	intergenic	TraesCS1A01G163200	6975	TraesCS1A01G163300	357290									6.59792
chr1A_292965000	G	A	intergenic	TraesCS1A01G163200	83263	TraesCS1A01G163300	281002																																			6.30306	6.30306
chr1A_292979132	G	A	intergenic	TraesCS1A01G163200	97395	TraesCS1A01G163300	266870									6.59792
chr1A_293063498	T	A	intergenic	TraesCS1A01G163200	181761	TraesCS1A01G163300	182504									6.59792
chr1A_293151250	T	C	intergenic	TraesCS1A01G163200	269513	TraesCS1A01G163300	94752									6.59792
chr1A_293217327	G	A	intergenic	TraesCS1A01G163200	335590	TraesCS1A01G163300	28675									6.59792
chr1A_293267794	C	T	intergenic	TraesCS1A01G163300	20653	TraesCS1A01G163400	440245									6.59792
chr1A_293393508	G	A	intergenic	TraesCS1A01G163300	146367	TraesCS1A01G163400	314531									6.59792
chr1A_293650528	G	A	intergenic	TraesCS1A01G163300	403387	TraesCS1A01G163400	57511									6.59792
chr1A_293778018	G	A	intergenic	TraesCS1A01G163600	39869	TraesCS1A01G163700	260990									6.59792
chr1A_293831267	C	T	intergenic	TraesCS1A01G163600	93118	TraesCS1A01G163700	207741									6.59792
chr1A_293864409	A	T	intergenic	TraesCS1A01G163600	126260	TraesCS1A01G163700	174599					7.81705				7.38969
chr1A_294001507	G	A	intergenic	TraesCS1A01G163600	263358	TraesCS1A01G163700	37501									6.59792
chr1A_294067682	C	T	intergenic	TraesCS1A01G163700	25576	TraesCS1A01G163800	954852																										8.79707
chr1A_294158671	G	A	intergenic	TraesCS1A01G163700	116565	TraesCS1A01G163800	863863									6.59792
chr1A_294313626	G	A	intergenic	TraesCS1A01G163700	271520	TraesCS1A01G163800	708908									6.59792
chr1A_294361830	C	T	intergenic	TraesCS1A01G163700	319724	TraesCS1A01G163800	660704									6.59792
chr1A_29455587	C	T	intergenic	TraesCS1A01G047400	174921	TraesCS1A01G047500	152117																																			9.80333	9.80333
chr1A_294597846	G	A	intergenic	TraesCS1A01G163700	555740	TraesCS1A01G163800	424688									6.59792
chr1A_294774674	G	A	intergenic	TraesCS1A01G163700	732568	TraesCS1A01G163800	247860									6.59792
chr1A_294984788	G	A	intergenic	TraesCS1A01G163700	942682	TraesCS1A01G163800	37746									6.59792
chr1A_295045354	C	T	intergenic	TraesCS1A01G163800	22386	TraesCS1A01G163900	183047									6.59792
chr1A_295086383	G	A	intergenic	TraesCS1A01G163800	63415	TraesCS1A01G163900	142018									6.59792
chr1A_295136303	G	A	intergenic	TraesCS1A01G163800	113335	TraesCS1A01G163900	92098									6.59792
chr1A_295316969	C	T	intergenic	TraesCS1A01G163900	84233	TraesCS1A01G164000	141840									6.59792
chr1A_295365856	G	T	intergenic	TraesCS1A01G163900	133120	TraesCS1A01G164000	92953									6.59792
chr1A_295429751	T	C	intergenic	TraesCS1A01G163900	197015	TraesCS1A01G164000	29058									6.59792
chr1A_295503321	G	A	intergenic	TraesCS1A01G164100	36397	TraesCS1A01G164200	81842									6.59792
chr1A_295539004	C	A	intergenic	TraesCS1A01G164100	72080	TraesCS1A01G164200	46159																						7.97643
chr1A_295564965	C	T	intergenic	TraesCS1A01G164100	98041	TraesCS1A01G164200	20198									6.59792
chr1A_295637518	A	T	intergenic	TraesCS1A01G164200	48484	TraesCS1A01G164300	567274									6.59792
chr1A_295661953	G	A	intergenic	TraesCS1A01G164200	72919	TraesCS1A01G164300	542839									6.59792
chr1A_295738363	G	T	intergenic	TraesCS1A01G164200	149329	TraesCS1A01G164300	466429									6.59792
chr1A_295811031	G	A	intergenic	TraesCS1A01G164200	221997	TraesCS1A01G164300	393761									6.59792
chr1A_295980021	C	T	intergenic	TraesCS1A01G164200	390987	TraesCS1A01G164300	224771									6.59792
chr1A_296027513	G	C	intergenic	TraesCS1A01G164200	438479	TraesCS1A01G164300	177279									6.59792
chr1A_296097972	A	G	intergenic	TraesCS1A01G164200	508938	TraesCS1A01G164300	106820									6.59792
chr1A_296114147	G	A	intergenic	TraesCS1A01G164200	525113	TraesCS1A01G164300	90645																										6.4595
chr1A_296195842	C	T	intergenic	TraesCS1A01G164200	606808	TraesCS1A01G164300	8950									6.59792
chr1A_296285552	T	C	intergenic	TraesCS1A01G164500	42573	TraesCS1A01G164600	1091555									6.59792
chr1A_296325846	G	A	intergenic	TraesCS1A01G164500	82867	TraesCS1A01G164600	1051261									6.59792
chr1A_296373888	G	A	intergenic	TraesCS1A01G164500	130909	TraesCS1A01G164600	1003219									6.59792
chr1A_296405844	C	T	intergenic	TraesCS1A01G164500	162865	TraesCS1A01G164600	971263							6.93038
chr1A_296451058	A	T	intergenic	TraesCS1A01G164500	208079	TraesCS1A01G164600	926049									6.59792
chr1A_296565283	G	A	intergenic	TraesCS1A01G164500	322304	TraesCS1A01G164600	811824									6.59792
chr1A_296636245	C	T	intergenic	TraesCS1A01G164500	393266	TraesCS1A01G164600	740862									6.59792
chr1A_296740082	C	T	intergenic	TraesCS1A01G164500	497103	TraesCS1A01G164600	637025									6.59792
chr1A_296813053	G	T	intergenic	TraesCS1A01G164500	570074	TraesCS1A01G164600	564054																				6.41092
chr1A_296832638	G	A	intergenic	TraesCS1A01G164500	589659	TraesCS1A01G164600	544469					6.81649				7.62913
chr1A_296971124	A	C	intergenic	TraesCS1A01G164500	728145	TraesCS1A01G164600	405983									6.59792
chr1A_297214064	G	A	intergenic	TraesCS1A01G164500	971085	TraesCS1A01G164600	163043									6.59792
chr1A_297281918	C	T	intergenic	TraesCS1A01G164500	1038939	TraesCS1A01G164600	95189									6.59792
chr1A_297461600	C	T	intergenic	TraesCS1A01G164600	80848	TraesCS1A01G164700	235474									6.59792
chr1A_297537775	C	G	intergenic	TraesCS1A01G164600	157023	TraesCS1A01G164700	159299									6.59792
chr1A_297733893	C	T	intergenic	TraesCS1A01G164700	33187	TraesCS1A01G164800	11284									6.59792
chr1A_297818263	A	G	intergenic	TraesCS1A01G164800	67336	TraesCS1A01G164900	53985									6.59792
chr1A_297980193	G	A	intergenic	TraesCS1A01G165200	94502	TraesCS1A01G165300	53860									6.59792
chr1A_297998171	G	A	intergenic	TraesCS1A01G165200	112480	TraesCS1A01G165300	35882																				6.48997	6.05227
chr1A_298090650	C	T	intergenic	TraesCS1A01G165300	53205	TraesCS1A01G165400	15277									6.59792
chr1A_298148650	T	C	intergenic	TraesCS1A01G165500	33025	TraesCS1A01G165600	3938									6.59792
chr1A_298257788	A	G	intergenic	TraesCS1A01G165600	103118	TraesCS1A01G165700	299999									6.59792
chr1A_298338026	G	A	intergenic	TraesCS1A01G165600	183356	TraesCS1A01G165700	219761									6.59792
chr1A_29856381	G	A	intergenic	TraesCS1A01G048100	54007	TraesCS1A01G048200	137057																					6.43014
chr1A_298731227	C	G	intergenic	TraesCS1A01G166300	5276	TraesCS1A01G166400	372178									6.59792
chr1A_298781814	C	A	intergenic	TraesCS1A01G166300	55863	TraesCS1A01G166400	321591									6.59792
chr1A_298930962	T	C	intergenic	TraesCS1A01G166300	205011	TraesCS1A01G166400	172443									6.59792
chr1A_298988406	G	A	intergenic	TraesCS1A01G166300	262455	TraesCS1A01G166400	114999									6.59792
chr1A_299098759	C	T	intergenic	TraesCS1A01G166300	372808	TraesCS1A01G166400	4646									6.59792
chr1A_299288178	G	A	intergenic	TraesCS1A01G166500	19775	TraesCS1A01G166600	137102									6.59792
chr1A_299474925	C	T	intergenic	TraesCS1A01G166600	48968	TraesCS1A01G166700	65668									6.59792
chr1A_299553002	C	T	intergenic	TraesCS1A01G166800	9496	TraesCS1A01G166900	71839									6.59792
chr1A_300057546	G	A	intergenic	TraesCS1A01G167100	52801	TraesCS1A01G167200	43285									6.59792
chr1A_300202601	C	T	intergenic	TraesCS1A01G167500	85620	TraesCS1A01G167600	193035									6.59792
chr1A_300274762	C	T	intergenic	TraesCS1A01G167500	157781	TraesCS1A01G167600	120874																				6.0999	6.59
chr1A_300298673	C	G	intergenic	TraesCS1A01G167500	181692	TraesCS1A01G167600	96963									6.59792
chr1A_300340784	C	A	intergenic	TraesCS1A01G167500	223803	TraesCS1A01G167600	54852									6.59792
chr1A_300413410	C	T	intergenic	TraesCS1A01G167600	17313	TraesCS1A01G167700	154140									6.59792
chr1A_300556309	G	A	intergenic	TraesCS1A01G167600	160212	TraesCS1A01G167700	11241									6.59792
chr1A_300597189	C	G	intergenic	TraesCS1A01G167800	19660	TraesCS1A01G167900	75446									6.59792
chr1A_300659571	C	T	intergenic	TraesCS1A01G167800	82042	TraesCS1A01G167900	13064									6.59792
chr1A_300707949	G	A	intergenic	TraesCS1A01G167900	34781	TraesCS1A01G168000	15927									6.59792
chr1A_300759741	G	T	intergenic	TraesCS1A01G168000	35113	TraesCS1A01G168100	97105									6.59792
chr1A_300885518	C	T	intergenic	TraesCS1A01G168100	25445	TraesCS1A01G168200	41547					7.69045				7.92714
chr1A_300995985	G	A	intergenic	TraesCS1A01G168300	51376	TraesCS1A01G168400	132340									6.59792
chr1A_301028841	G	A	intergenic	TraesCS1A01G168300	84232	TraesCS1A01G168400	99484									6.59792
chr1A_301193321	C	T	intergenic	TraesCS1A01G168500	30940	TraesCS1A01G168600	3689									6.59792
chr1A_301318159	G	A	intergenic	TraesCS1A01G168600	118249	TraesCS1A01G168700	311808									6.59792
chr1A_301408581	G	A	intergenic	TraesCS1A01G168600	208671	TraesCS1A01G168700	221386									6.59792
chr1A_301488856	G	A	intergenic	TraesCS1A01G168600	288946	TraesCS1A01G168700	141111									6.59792
chr1A_301750286	T	G	intergenic	TraesCS1A01G168700	118489	TraesCS1A01G168800	22773									6.59792
chr1A_30182262	C	T	exonic : stopgain	TraesCS1A01G048600	0	TraesCS1A01G048600	0																																			6.09072	6.09072
chr1A_301990102	G	A	intergenic	TraesCS1A01G169300	91009	TraesCS1A01G169400	205703									6.59792
chr1A_302030642	C	A	intergenic	TraesCS1A01G169300	131549	TraesCS1A01G169400	165163									6.59792
chr1A_302276557	C	G	intergenic	TraesCS1A01G169500	75895	TraesCS1A01G169600	352274									6.59792
chr1A_302397438	C	T	intergenic	TraesCS1A01G169500	196776	TraesCS1A01G169600	231393									6.59792
chr1A_302731671	C	T	intergenic	TraesCS1A01G169600	92505	TraesCS1A01G169700	166312									6.59792
chr1A_302866248	C	T	intergenic	TraesCS1A01G169600	227082	TraesCS1A01G169700	31735									6.59792
chr1A_302875883	C	T	intergenic	TraesCS1A01G169600	236717	TraesCS1A01G169700	22100																										6.65192
chr1A_302922224	C	T	intergenic	TraesCS1A01G169800	8777	TraesCS1A01G169900	35737									6.59792
chr1A_302966035	T	G	intergenic	TraesCS1A01G169900	6887	TraesCS1A01G170000	762055									6.59792
chr1A_303095076	C	A	intergenic	TraesCS1A01G169900	135928	TraesCS1A01G170000	633014									6.59792
chr1A_303126725	C	T	intergenic	TraesCS1A01G169900	167577	TraesCS1A01G170000	601365									6.59792
chr1A_303182914	T	C	intergenic	TraesCS1A01G169900	223766	TraesCS1A01G170000	545176									6.59792
chr1A_30349754	G	T	intergenic	TraesCS1A01G048900	54695	TraesCS1A01G049000	287778																																			6.09072	6.09072
chr1A_303507819	G	A	intergenic	TraesCS1A01G169900	548671	TraesCS1A01G170000	220271									6.59792
chr1A_303552102	T	A	intergenic	TraesCS1A01G169900	592954	TraesCS1A01G170000	175988									6.59792
chr1A_303703817	C	T	intergenic	TraesCS1A01G169900	744669	TraesCS1A01G170000	24273					7.69045				7.92714
chr1A_303777791	G	A	intergenic	TraesCS1A01G170000	47820	TraesCS1A01G170100	71897									6.59792
chr1A_303845934	G	A	intergenic	TraesCS1A01G170000	115963	TraesCS1A01G170100	3754									6.59792
chr1A_303926990	G	A	intergenic	TraesCS1A01G170200	68642	TraesCS1A01G170300	103526									6.59792
chr1A_304059837	G	A	intergenic	TraesCS1A01G170400	13019	TraesCS1A01G170500	936223									6.59792
chr1A_304164296	G	A	intergenic	TraesCS1A01G170400	117478	TraesCS1A01G170500	831764									6.59792
chr1A_304214729	C	T	intergenic	TraesCS1A01G170400	167911	TraesCS1A01G170500	781331									6.59792
chr1A_304257751	C	T	intergenic	TraesCS1A01G170400	210933	TraesCS1A01G170500	738309																										7.02937
chr1A_304273186	C	T	intergenic	TraesCS1A01G170400	226368	TraesCS1A01G170500	722874									6.59792
chr1A_304388416	A	G	intergenic	TraesCS1A01G170400	341598	TraesCS1A01G170500	607644									6.59792
chr1A_30461784	G	C	intergenic	TraesCS1A01G048900	166725	TraesCS1A01G049000	175748																																			6.11499	6.11499
chr1A_304862033	C	A	intergenic	TraesCS1A01G170400	815215	TraesCS1A01G170500	134027									6.59792
chr1A_304916947	C	T	intergenic	TraesCS1A01G170400	870129	TraesCS1A01G170500	79113									6.59792
chr1A_305098986	G	A	intergenic	TraesCS1A01G170600	92622	TraesCS1A01G170700	228791									6.59792
chr1A_305144904	A	G	intergenic	TraesCS1A01G170600	138540	TraesCS1A01G170700	182873					7.69045				7.92714
chr1A_30525118	C	A	intergenic	TraesCS1A01G048900	230059	TraesCS1A01G049000	112414																																			6.09072	6.09072
chr1A_305259258	C	T	intergenic	TraesCS1A01G170600	252894	TraesCS1A01G170700	68519									6.59792
chr1A_305336580	C	T	upstream	TraesCS1A01G170800	521	0	0									6.59792
chr1A_305404818	G	T	intergenic	TraesCS1A01G170900	36962	TraesCS1A01G171000	201648									6.59792
chr1A_305522955	C	G	intergenic	TraesCS1A01G170900	155099	TraesCS1A01G171000	83511									6.59792
chr1A_305621614	T	A	intergenic	TraesCS1A01G171000	13562	TraesCS1A01G171100	485420									6.59792
chr1A_305870898	G	A	intergenic	TraesCS1A01G171000	262846	TraesCS1A01G171100	236136																									6.18921
chr1A_306129296	G	T	intergenic	TraesCS1A01G171200	9036	TraesCS1A01G171300	20472									6.59792
chr1A_306258227	C	T	intergenic	TraesCS1A01G171300	107286	TraesCS1A01G171400	292278									6.59792
chr1A_30634997	C	G	intergenic	TraesCS1A01G048900	339938	TraesCS1A01G049000	2535					7.81705				7.38969
chr1A_306476477	G	A	intergenic	TraesCS1A01G171300	325536	TraesCS1A01G171400	74028					6.4182				6.8776
chr1A_306896935	T	G	intergenic	TraesCS1A01G171600	212283	TraesCS1A01G171700	136825									6.59792
chr1A_306928942	C	T	intergenic	TraesCS1A01G171600	244290	TraesCS1A01G171700	104818									6.59792
chr1A_307063799	G	A	intergenic	TraesCS1A01G171900	1872	TraesCS1A01G172000	421837									6.59792
chr1A_307212032	C	T	intergenic	TraesCS1A01G171900	150105	TraesCS1A01G172000	273604									6.59792
chr1A_307381207	G	A	intergenic	TraesCS1A01G171900	319280	TraesCS1A01G172000	104429									6.59792
chr1A_307437795	C	A	intergenic	TraesCS1A01G171900	375868	TraesCS1A01G172000	47841									6.59792
chr1A_307572028	G	A	intergenic	TraesCS1A01G172000	85523	TraesCS1A01G172100	128846									6.59792
chr1A_307655717	C	T	intergenic	TraesCS1A01G172000	169212	TraesCS1A01G172100	45157									6.59792
chr1A_307751791	C	T	intergenic	TraesCS1A01G172200	15292	TraesCS1A01G172300	451098									6.59792
chr1A_307945520	G	T	intergenic	TraesCS1A01G172200	209021	TraesCS1A01G172300	257369									6.59792
chr1A_308032000	T	A	intergenic	TraesCS1A01G172200	295501	TraesCS1A01G172300	170889									6.59792
chr1A_308178837	G	A	intergenic	TraesCS1A01G172200	442338	TraesCS1A01G172300	24052									6.59792
chr1A_308260308	C	T	intergenic	TraesCS1A01G172400	14171	TraesCS1A01G172500	91004									6.59792
chr1A_308290600	G	A	intergenic	TraesCS1A01G172400	44463	TraesCS1A01G172500	60712									6.59792
chr1A_308356946	G	A	intergenic	TraesCS1A01G172500	3874	TraesCS1A01G172600	213055									6.59792
chr1A_308425313	G	A	intergenic	TraesCS1A01G172500	72241	TraesCS1A01G172600	144688									6.59792
chr1A_308593132	A	G	intergenic	TraesCS1A01G172700	16973	TraesCS1A01G172800	193650									6.59792
chr1A_308708433	C	T	intergenic	TraesCS1A01G172700	132274	TraesCS1A01G172800	78349									6.59792
chr1A_308767721	C	T	intergenic	TraesCS1A01G172700	191562	TraesCS1A01G172800	19061									6.59792
chr1A_308836765	C	T	intergenic	TraesCS1A01G173100	20694	TraesCS1A01G173200	112946									6.59792
chr1A_308940012	C	T	intergenic	TraesCS1A01G173100	123941	TraesCS1A01G173200	9699									6.59792
chr1A_309028170	C	T	intergenic	TraesCS1A01G173300	71987	TraesCS1A01G173400	373445									6.59792
chr1A_309084005	C	T	intergenic	TraesCS1A01G173300	127822	TraesCS1A01G173400	317610									6.59792
chr1A_309189988	G	A	intergenic	TraesCS1A01G173300	233805	TraesCS1A01G173400	211627									6.59792
chr1A_309234683	C	T	intergenic	TraesCS1A01G173300	278500	TraesCS1A01G173400	166932									6.59792
chr1A_309421048	C	T	intergenic	TraesCS1A01G173400	17601	TraesCS1A01G173500	36769									6.59792
chr1A_309529509	C	G	intergenic	TraesCS1A01G173500	66813	TraesCS1A01G173600	210858									6.59792
chr1A_30957223	G	A	intergenic	TraesCS1A01G049400	76220	TraesCS1A01G049500	74248																																			8.11578	8.11578
chr1A_309601680	C	T	intergenic	TraesCS1A01G173500	138984	TraesCS1A01G173600	138687									6.59792
chr1A_309652045	G	A	intergenic	TraesCS1A01G173500	189349	TraesCS1A01G173600	88322									6.59792
chr1A_309828317	G	A	intergenic	TraesCS1A01G173800	36785	TraesCS1A01G173900	81695									6.59792
chr1A_310375909	G	A	intergenic	TraesCS1A01G174000	121253	TraesCS1A01G174100	683600									6.59792
chr1A_310478617	C	T	intergenic	TraesCS1A01G174000	223961	TraesCS1A01G174100	580892									6.59792
chr1A_310532499	C	T	intergenic	TraesCS1A01G174000	277843	TraesCS1A01G174100	527010									6.59792
chr1A_310643088	C	T	intergenic	TraesCS1A01G174000	388432	TraesCS1A01G174100	416421									6.59792
chr1A_310688831	G	A	intergenic	TraesCS1A01G174000	434175	TraesCS1A01G174100	370678									6.59792
chr1A_310740130	G	A	intergenic	TraesCS1A01G174000	485474	TraesCS1A01G174100	319379									6.59792
chr1A_310789614	C	A	intergenic	TraesCS1A01G174000	534958	TraesCS1A01G174100	269895									6.59792
chr1A_310844741	C	T	intergenic	TraesCS1A01G174000	590085	TraesCS1A01G174100	214768									6.59792
chr1A_310891094	C	A	intergenic	TraesCS1A01G174000	636438	TraesCS1A01G174100	168415									6.59792
chr1A_311083614	G	A	intergenic	TraesCS1A01G174100	22987	TraesCS1A01G174200	441498									6.59792
chr1A_311139609	C	A	intergenic	TraesCS1A01G174100	78982	TraesCS1A01G174200	385503									6.59792
chr1A_311247992	G	A	intergenic	TraesCS1A01G174100	187365	TraesCS1A01G174200	277120									6.59792
chr1A_311299186	A	T	intergenic	TraesCS1A01G174100	238559	TraesCS1A01G174200	225926									6.59792
chr1A_311302319	G	A	intergenic	TraesCS1A01G174100	241692	TraesCS1A01G174200	222793
chr1A_311341851	G	T	intergenic	TraesCS1A01G174100	281224	TraesCS1A01G174200	183261									6.59792
chr1A_311504387	T	A	intergenic	TraesCS1A01G174100	443760	TraesCS1A01G174200	20725									6.59792
chr1A_311563055	G	T	intergenic	TraesCS1A01G174200	36696	TraesCS1A01G174300	208323									6.59792
chr1A_311624592	C	T	intergenic	TraesCS1A01G174200	98233	TraesCS1A01G174300	146786																										8.64704
chr1A_311703674	G	A	intergenic	TraesCS1A01G174200	177315	TraesCS1A01G174300	67704																										8.79707
chr1A_311726755	G	A	intergenic	TraesCS1A01G174200	200396	TraesCS1A01G174300	44623																										7.8702
chr1A_311727103	G	T	intergenic	TraesCS1A01G174200	200744	TraesCS1A01G174300	44275									6.59792
chr1A_311765046	C	T	intergenic	TraesCS1A01G174200	238687	TraesCS1A01G174300	6332									6.59792
chr1A_311777468	C	T	intergenic	TraesCS1A01G174300	5827	TraesCS1A01G174400	29238																										7.32052
chr1A_311872984	C	T	intergenic	TraesCS1A01G174600	20050	TraesCS1A01G174700	287227									6.59792
chr1A_311912341	C	G	intergenic	TraesCS1A01G174600	59407	TraesCS1A01G174700	247870									6.59792
chr1A_311953232	G	A	intergenic	TraesCS1A01G174600	100298	TraesCS1A01G174700	206979									6.59792
chr1A_312041422	G	A	intergenic	TraesCS1A01G174600	188488	TraesCS1A01G174700	118789									6.59792
chr1A_312264571	C	T	intergenic	TraesCS1A01G174700	103333	TraesCS1A01G174800	319063									6.59792
chr1A_312341668	C	T	intergenic	TraesCS1A01G174700	180430	TraesCS1A01G174800	241966									6.59792
chr1A_312412198	A	T	intergenic	TraesCS1A01G174700	250960	TraesCS1A01G174800	171436									6.59792
chr1A_312494593	C	T	intergenic	TraesCS1A01G174700	333355	TraesCS1A01G174800	89041									6.59792
chr1A_312646701	T	G	intergenic	TraesCS1A01G174900	39634	TraesCS1A01G175000	125906									6.59792
chr1A_312672307	G	A	intergenic	TraesCS1A01G174900	65240	TraesCS1A01G175000	100300					6.29695
chr1A_312680453	A	T	intergenic	TraesCS1A01G174900	73386	TraesCS1A01G175000	92154									6.59792
chr1A_312815809	C	T	intergenic	TraesCS1A01G175000	38648	TraesCS1A01G175100	190974									6.59792
chr1A_312852076	G	A	intergenic	TraesCS1A01G175000	74915	TraesCS1A01G175100	154707																		9.92585
chr1A_312925300	G	A	intergenic	TraesCS1A01G175000	148139	TraesCS1A01G175100	81483									6.59792
chr1A_313000798	C	T	intergenic	TraesCS1A01G175000	223637	TraesCS1A01G175100	5985									6.59792
chr1A_313076200	C	T	intergenic	TraesCS1A01G175100	69130	TraesCS1A01G175200	85675																										7.31376
chr1A_313079383	C	T	intergenic	TraesCS1A01G175100	72313	TraesCS1A01G175200	82492									6.59792
chr1A_313128163	G	A	intergenic	TraesCS1A01G175100	121093	TraesCS1A01G175200	33712									6.59792
chr1A_313236409	T	C	intergenic	TraesCS1A01G175200	74277	TraesCS1A01G175300	241928									6.59792
chr1A_313359673	G	A	intergenic	TraesCS1A01G175200	197541	TraesCS1A01G175300	118664									6.59792
chr1A_313394021	G	A	intergenic	TraesCS1A01G175200	231889	TraesCS1A01G175300	84316																										8.79707
chr1A_313481188	T	G	intergenic	TraesCS1A01G175300	2277	TraesCS1A01G175400	6153									6.59792
chr1A_313610415	G	A	intergenic	TraesCS1A01G175600	18303	TraesCS1A01G175700	128293																										8.79707
chr1A_313645940	C	T	intergenic	TraesCS1A01G175600	53828	TraesCS1A01G175700	92768									6.59792
chr1A_313806496	A	G	intergenic	TraesCS1A01G175700	54747	TraesCS1A01G175900	97465									6.59792
chr1A_313831664	G	A	intergenic	TraesCS1A01G175700	79915	TraesCS1A01G175900	72297																										8.79707
chr1A_313838323	C	T	intergenic	TraesCS1A01G175700	86574	TraesCS1A01G175900	65638																										8.79707
chr1A_313852789	G	A	intergenic	TraesCS1A01G175700	101040	TraesCS1A01G175900	51172																										6.27485
chr1A_313919288	C	A	intergenic	TraesCS1A01G175900	6838	TraesCS1A01G176000	509144					7.69045				7.92714
chr1A_313989679	C	T	intergenic	TraesCS1A01G175900	77229	TraesCS1A01G176000	438753									6.59792
chr1A_314017295	A	T	intergenic	TraesCS1A01G175900	104845	TraesCS1A01G176000	411137									6.59792
chr1A_314143311	G	A	intergenic	TraesCS1A01G175900	230861	TraesCS1A01G176000	285121									6.59792
chr1A_314166110	C	T	intergenic	TraesCS1A01G175900	253660	TraesCS1A01G176000	262322																										8.18326
chr1A_314168337	C	T	intergenic	TraesCS1A01G175900	255887	TraesCS1A01G176000	260095									6.59792
chr1A_314214712	C	T	intergenic	TraesCS1A01G175900	302262	TraesCS1A01G176000	213720									6.59792
chr1A_314259956	C	T	intergenic	TraesCS1A01G175900	347506	TraesCS1A01G176000	168476																																			11.5683	11.5683
chr1A_314371894	C	A	intergenic	TraesCS1A01G175900	459444	TraesCS1A01G176000	56538									6.59792
chr1A_314425017	G	A	intergenic	TraesCS1A01G175900	512567	TraesCS1A01G176000	3415									6.59792
chr1A_314585055	C	T	intergenic	TraesCS1A01G176200	72010	TraesCS1A01G176300	35683									6.59792
chr1A_314633148	T	C	intergenic	TraesCS1A01G176300	9249	TraesCS1A01G176400	428747									6.59792
chr1A_314676534	A	G	intergenic	TraesCS1A01G176300	52635	TraesCS1A01G176400	385361									6.59792
chr1A_314711312	T	G	intergenic	TraesCS1A01G176300	87413	TraesCS1A01G176400	350583									6.59792
chr1A_314757697	G	A	intergenic	TraesCS1A01G176300	133798	TraesCS1A01G176400	304198									6.59792
chr1A_314878537	G	A	intergenic	TraesCS1A01G176300	254638	TraesCS1A01G176400	183358									6.59792
chr1A_31489176	G	A	intergenic	TraesCS1A01G049600	234650	TraesCS1A01G049700	290008																																			6.09072	6.09072
chr1A_314925745	T	C	intergenic	TraesCS1A01G176300	301846	TraesCS1A01G176400	136150									6.59792
chr1A_315030588	C	T	intergenic	TraesCS1A01G176300	406689	TraesCS1A01G176400	31307																										8.79707
chr1A_315059568	C	T	intergenic	TraesCS1A01G176300	435669	TraesCS1A01G176400	2327					6.754				6.52484
chr1A_315094894	G	A	intergenic	TraesCS1A01G176400	32736	TraesCS1A01G176500	739614									6.59792
chr1A_315132248	G	A	intergenic	TraesCS1A01G176400	70090	TraesCS1A01G176500	702260									6.59792
chr1A_315163451	T	C	intergenic	TraesCS1A01G176400	101293	TraesCS1A01G176500	671057									6.59792
chr1A_315246729	C	T	intergenic	TraesCS1A01G176400	184571	TraesCS1A01G176500	587779									6.59792
chr1A_315303226	G	A	intergenic	TraesCS1A01G176400	241068	TraesCS1A01G176500	531282									6.59792
chr1A_315417175	C	T	intergenic	TraesCS1A01G176400	355017	TraesCS1A01G176500	417333									6.59792
chr1A_315466407	C	T	intergenic	TraesCS1A01G176400	404249	TraesCS1A01G176500	368101									6.59792
chr1A_315561160	G	A	intergenic	TraesCS1A01G176400	499002	TraesCS1A01G176500	273348									6.59792
chr1A_315605648	A	G	intergenic	TraesCS1A01G176400	543490	TraesCS1A01G176500	228860									6.59792
chr1A_315665727	G	A	intergenic	TraesCS1A01G176400	603569	TraesCS1A01G176500	168781									6.59792
chr1A_315695412	C	T	intergenic	TraesCS1A01G176400	633254	TraesCS1A01G176500	139096
chr1A_315784487	C	T	intergenic	TraesCS1A01G176400	722329	TraesCS1A01G176500	50021									6.59792
chr1A_315793643	C	T	intergenic	TraesCS1A01G176400	731485	TraesCS1A01G176500	40865																																			11.5683	11.5683
chr1A_31592728	G	A	intergenic	TraesCS1A01G049600	338202	TraesCS1A01G049700	186456																																			6.09072	6.09072
chr1A_316070582	C	T	intergenic	TraesCS1A01G176500	231163	TraesCS1A01G176600	822760									6.59792
chr1A_3161438	C	T	intergenic	TraesCS1A01G005500	40002	TraesCS1A01G005600	94638
chr1A_316161583	C	T	intergenic	TraesCS1A01G176500	322164	TraesCS1A01G176600	731759									6.59792
chr1A_316206165	G	A	intergenic	TraesCS1A01G176500	366746	TraesCS1A01G176600	687177									6.59792
chr1A_316248147	G	A	intergenic	TraesCS1A01G176500	408728	TraesCS1A01G176600	645195									6.59792
chr1A_316313330	C	T	intergenic	TraesCS1A01G176500	473911	TraesCS1A01G176600	580012									6.59792
chr1A_31636147	T	C	intergenic	TraesCS1A01G049600	381621	TraesCS1A01G049700	143037																																			6.09072	6.09072
chr1A_316387358	G	A	intergenic	TraesCS1A01G176500	547939	TraesCS1A01G176600	505984																									6.30424
chr1A_316438146	G	T	intergenic	TraesCS1A01G176500	598727	TraesCS1A01G176600	455196									6.59792
chr1A_316532584	C	A	intergenic	TraesCS1A01G176500	693165	TraesCS1A01G176600	360758									6.59792
chr1A_316617399	G	A	intergenic	TraesCS1A01G176500	777980	TraesCS1A01G176600	275943									6.59792
chr1A_316650289	A	G	intergenic	TraesCS1A01G176500	810870	TraesCS1A01G176600	243053									6.59792
chr1A_316690152	T	C	intergenic	TraesCS1A01G176500	850733	TraesCS1A01G176600	203190									6.59792
chr1A_316740751	C	T	intergenic	TraesCS1A01G176500	901332	TraesCS1A01G176600	152591									6.59792
chr1A_316808286	G	A	intergenic	TraesCS1A01G176500	968867	TraesCS1A01G176600	85056									6.59792
chr1A_316919823	C	T	intergenic	TraesCS1A01G176600	25117	TraesCS1A01G176700	891377									6.59792
chr1A_317011230	C	A	intergenic	TraesCS1A01G176600	116524	TraesCS1A01G176700	799970									6.59792
chr1A_317050409	G	A	intergenic	TraesCS1A01G176600	155703	TraesCS1A01G176700	760791									6.59792
chr1A_317118127	G	A	intergenic	TraesCS1A01G176600	223421	TraesCS1A01G176700	693073									6.59792
chr1A_317215098	G	A	intergenic	TraesCS1A01G176600	320392	TraesCS1A01G176700	596102									6.59792
chr1A_317271020	C	T	intergenic	TraesCS1A01G176600	376314	TraesCS1A01G176700	540180									6.59792
chr1A_317303517	C	T	intergenic	TraesCS1A01G176600	408811	TraesCS1A01G176700	507683									6.59792
chr1A_317421574	G	A	intergenic	TraesCS1A01G176600	526868	TraesCS1A01G176700	389626									6.59792
chr1A_317479823	G	A	intergenic	TraesCS1A01G176600	585117	TraesCS1A01G176700	331377									6.59792
chr1A_317572552	G	C	intergenic	TraesCS1A01G176600	677846	TraesCS1A01G176700	238648									6.59792
chr1A_317574823	G	A	intergenic	TraesCS1A01G176600	680117	TraesCS1A01G176700	236377																										6.89483
chr1A_317647680	G	A	intergenic	TraesCS1A01G176600	752974	TraesCS1A01G176700	163520									6.59792
chr1A_317756902	G	A	intergenic	TraesCS1A01G176600	862196	TraesCS1A01G176700	54298									6.59792
chr1A_317764287	G	A	intergenic	TraesCS1A01G176600	869581	TraesCS1A01G176700	46913																										6.2727
chr1A_317808787	T	A	intergenic	TraesCS1A01G176600	914081	TraesCS1A01G176700	2413									6.59792
chr1A_317849660	G	A	intergenic	TraesCS1A01G176700	35190	TraesCS1A01G176800	1228266																										6.00945
chr1A_317907447	T	A	intergenic	TraesCS1A01G176700	92977	TraesCS1A01G176800	1170479									6.59792
chr1A_317999128	C	T	intergenic	TraesCS1A01G176700	184658	TraesCS1A01G176800	1078798									6.59792
chr1A_318002940	C	T	intergenic	TraesCS1A01G176700	188470	TraesCS1A01G176800	1074986																																			7.21204	7.21204
chr1A_318072343	C	T	intergenic	TraesCS1A01G176700	257873	TraesCS1A01G176800	1005583									6.59792
chr1A_318099405	G	A	intergenic	TraesCS1A01G176700	284935	TraesCS1A01G176800	978521									6.59792
chr1A_318148855	G	A	intergenic	TraesCS1A01G176700	334385	TraesCS1A01G176800	929071																										8.79707
chr1A_318184431	C	A	intergenic	TraesCS1A01G176700	369961	TraesCS1A01G176800	893495									6.59792
chr1A_318323143	G	A	intergenic	TraesCS1A01G176700	508673	TraesCS1A01G176800	754783									6.59792
chr1A_31833325	G	A	intergenic	TraesCS1A01G049700	51604	TraesCS1A01G049800	61553																																			6.09072	6.09072
chr1A_318351306	G	A	intergenic	TraesCS1A01G176700	536836	TraesCS1A01G176800	726620																										8.79707
chr1A_318513193	G	A	intergenic	TraesCS1A01G176700	698723	TraesCS1A01G176800	564733									6.59792
chr1A_318555318	T	C	intergenic	TraesCS1A01G176700	740848	TraesCS1A01G176800	522608									6.59792
chr1A_318630672	G	A	intergenic	TraesCS1A01G176700	816202	TraesCS1A01G176800	447254									6.59792
chr1A_318692494	C	T	intergenic	TraesCS1A01G176700	878024	TraesCS1A01G176800	385432									6.59792
chr1A_318706666	C	T	intergenic	TraesCS1A01G176700	892196	TraesCS1A01G176800	371260									6.05271				9.88412							14.9906	11.3095
chr1A_318734653	T	A	intergenic	TraesCS1A01G176700	920183	TraesCS1A01G176800	343273									6.59792
chr1A_318769738	G	A	intergenic	TraesCS1A01G176700	955268	TraesCS1A01G176800	308188									6.59792
chr1A_318862177	C	T	intergenic	TraesCS1A01G176700	1047707	TraesCS1A01G176800	215749									6.59792
chr1A_318945110	G	A	intergenic	TraesCS1A01G176700	1130640	TraesCS1A01G176800	132816									6.59792
chr1A_319058996	T	C	intergenic	TraesCS1A01G176700	1244526	TraesCS1A01G176800	18930									6.59792
chr1A_319103512	G	A	intergenic	TraesCS1A01G176900	16090	TraesCS1A01G177000	216575									6.59792
chr1A_319176787	C	T	intergenic	TraesCS1A01G176900	89365	TraesCS1A01G177000	143300									6.59792
chr1A_319225514	C	T	intergenic	TraesCS1A01G176900	138092	TraesCS1A01G177000	94573									6.59792
chr1A_319339570	A	T	intergenic	TraesCS1A01G177000	18358	TraesCS1A01G177100	106387									6.59792
chr1A_319405497	C	T	intergenic	TraesCS1A01G177000	84285	TraesCS1A01G177100	40460									6.59792
chr1A_319452501	T	C	intergenic	TraesCS1A01G177100	5003	TraesCS1A01G177200	281515									6.59792
chr1A_319498579	G	A	intergenic	TraesCS1A01G177100	51081	TraesCS1A01G177200	235437									6.59792
chr1A_319557537	G	A	intergenic	TraesCS1A01G177100	110039	TraesCS1A01G177200	176479									6.59792
chr1A_319643820	C	A	intergenic	TraesCS1A01G177100	196322	TraesCS1A01G177200	90196									6.59792
chr1A_319705709	T	C	intergenic	TraesCS1A01G177100	258211	TraesCS1A01G177200	28307									6.59792
chr1A_319804842	A	T	intergenic	TraesCS1A01G177200	70193	TraesCS1A01G177300	83022									6.59792
chr1A_319965888	G	A	intergenic	TraesCS1A01G177300	76498	TraesCS1A01G177400	256804									6.59792
chr1A_320074746	C	T	intergenic	TraesCS1A01G177300	185356	TraesCS1A01G177400	147946									6.59792
chr1A_320129257	G	A	intergenic	TraesCS1A01G177300	239867	TraesCS1A01G177400	93435									6.59792
chr1A_320462415	G	A	intergenic	TraesCS1A01G177500	124247	TraesCS1A01G177600	17576									6.59792
chr1A_320537772	G	C	intergenic	TraesCS1A01G177600	42808	TraesCS1A01G177700	353562									6.59792
chr1A_320690852	G	A	intergenic	TraesCS1A01G177600	195888	TraesCS1A01G177700	200482									6.59792
chr1A_320776023	C	T	intergenic	TraesCS1A01G177600	281059	TraesCS1A01G177700	115311									6.59792
chr1A_320841911	G	A	intergenic	TraesCS1A01G177600	346947	TraesCS1A01G177700	49423									6.59792
chr1A_321002006	G	A	intergenic	TraesCS1A01G177700	106554	TraesCS1A01G177800	108522									6.59792
chr1A_321059307	G	T	intergenic	TraesCS1A01G177700	163855	TraesCS1A01G177800	51221									6.59792
chr1A_321196682	G	A	intergenic	TraesCS1A01G177800	82194	TraesCS1A01G177900	31397									6.59792
chr1A_321285417	C	A	intergenic	TraesCS1A01G177900	56426	TraesCS1A01G178000	109672									6.59792
chr1A_321373098	C	T	intergenic	TraesCS1A01G177900	144107	TraesCS1A01G178000	21991									6.59792
chr1A_321602539	T	C	intergenic	TraesCS1A01G178100	190242	TraesCS1A01G178200	273380									6.59792
chr1A_321761756	A	T	intergenic	TraesCS1A01G178100	349459	TraesCS1A01G178200	114163									6.59792
chr1A_322040941	C	T	intergenic	TraesCS1A01G178300	152943	TraesCS1A01G178400	531539									6.59792
chr1A_322112917	C	T	intergenic	TraesCS1A01G178300	224919	TraesCS1A01G178400	459563									6.59792
chr1A_322266184	G	A	intergenic	TraesCS1A01G178300	378186	TraesCS1A01G178400	306296									6.59792
chr1A_322300760	G	A	intergenic	TraesCS1A01G178300	412762	TraesCS1A01G178400	271720																										8.79707
chr1A_322308883	G	A	intergenic	TraesCS1A01G178300	420885	TraesCS1A01G178400	263597					7.69045				7.92714
chr1A_322395787	C	A	intergenic	TraesCS1A01G178300	507789	TraesCS1A01G178400	176693									6.59792
chr1A_322475229	G	A	intergenic	TraesCS1A01G178300	587231	TraesCS1A01G178400	97251									6.59792
chr1A_322525948	G	C	intergenic	TraesCS1A01G178300	637950	TraesCS1A01G178400	46532									6.59792
chr1A_322633930	G	A	intergenic	TraesCS1A01G178400	56831	TraesCS1A01G178500	554680									6.59792
chr1A_322777625	C	T	intergenic	TraesCS1A01G178400	200526	TraesCS1A01G178500	410985
chr1A_322828727	C	T	intergenic	TraesCS1A01G178400	251628	TraesCS1A01G178500	359883									6.59792
chr1A_322914296	T	C	intergenic	TraesCS1A01G178400	337197	TraesCS1A01G178500	274314									6.59792
chr1A_322974461	G	T	intergenic	TraesCS1A01G178400	397362	TraesCS1A01G178500	214149									6.59792
chr1A_323024717	G	A	intergenic	TraesCS1A01G178400	447618	TraesCS1A01G178500	163893									6.59792
chr1A_323246266	C	G	intergenic	TraesCS1A01G178700	41124	TraesCS1A01G178800	39840									6.59792
chr1A_323317895	C	T	intergenic	TraesCS1A01G178800	30983	TraesCS1A01G178900	88680									6.59792
chr1A_323614713	C	T	intergenic	TraesCS1A01G178900	207478	TraesCS1A01G179000	27470									6.59792
chr1A_323737393	G	A	intergenic	TraesCS1A01G179000	91924	TraesCS1A01G179100	157099									6.59792
chr1A_323912764	A	G	intergenic	TraesCS1A01G179200	17295	TraesCS1A01G179300	48476									6.59792
chr1A_324212583	G	T	intergenic	TraesCS1A01G179300	251047	TraesCS1A01G179400	277676																																			20.6882	20.6882
chr1A_324242201	G	A	intergenic	TraesCS1A01G179300	280665	TraesCS1A01G179400	248058									6.59792
chr1A_324352583	C	T	intergenic	TraesCS1A01G179300	391047	TraesCS1A01G179400	137676									6.59792
chr1A_324425244	G	A	intergenic	TraesCS1A01G179300	463708	TraesCS1A01G179400	65015									6.59792
chr1A_324499610	A	G	downstream	TraesCS1A01G179600	899	0	0									6.59792
chr1A_324833162	G	A	intergenic	TraesCS1A01G179800	209482	TraesCS1A01G179900	23770									6.59792
chr1A_324920871	C	T	intergenic	TraesCS1A01G179900	58565	TraesCS1A01G180000	111551					7.69045				7.92714
chr1A_325011706	G	T	intergenic	TraesCS1A01G179900	149400	TraesCS1A01G180000	20716									6.59792
chr1A_325237945	G	A	intergenic	TraesCS1A01G180300	183620	TraesCS1A01G180400	544208									6.59792
chr1A_325417050	G	A	intergenic	TraesCS1A01G180300	362725	TraesCS1A01G180400	365103									6.59792
chr1A_325479862	C	T	intergenic	TraesCS1A01G180300	425537	TraesCS1A01G180400	302291									6.59792
chr1A_325580821	C	T	intergenic	TraesCS1A01G180300	526496	TraesCS1A01G180400	201332									6.59792
chr1A_325699339	G	A	intergenic	TraesCS1A01G180300	645014	TraesCS1A01G180400	82814									6.59792
chr1A_325770137	G	A	intergenic	TraesCS1A01G180300	715812	TraesCS1A01G180400	12016									6.59792
chr1A_325930615	T	C	intergenic	TraesCS1A01G180400	146106	TraesCS1A01G180500	277508									6.59792
chr1A_325995451	C	A	intergenic	TraesCS1A01G180400	210942	TraesCS1A01G180500	212672									6.59792
chr1A_326174744	A	C	intergenic	TraesCS1A01G180400	390235	TraesCS1A01G180500	33379									6.59792
chr1A_326358820	C	T	intergenic	TraesCS1A01G180700	140913	TraesCS1A01G180800	646498									6.59792
chr1A_326434147	G	T	intergenic	TraesCS1A01G180700	216240	TraesCS1A01G180800	571171									6.59792
chr1A_326645042	A	T	intergenic	TraesCS1A01G180700	427135	TraesCS1A01G180800	360276									6.59792
chr1A_326895784	C	T	intergenic	TraesCS1A01G180700	677877	TraesCS1A01G180800	109534									6.59792
chr1A_326930724	G	A	intergenic	TraesCS1A01G180700	712817	TraesCS1A01G180800	74594																										8.18326
chr1A_327010557	A	G	intronic	TraesCS1A01G180800	0	0	0									6.59792
chr1A_327181763	C	T	intergenic	TraesCS1A01G181000	163810	TraesCS1A01G181100	89606									6.59792
chr1A_327237223	A	C	intergenic	TraesCS1A01G181000	219270	TraesCS1A01G181100	34146									6.59792
chr1A_327443214	C	T	intergenic	TraesCS1A01G181300	59868	TraesCS1A01G181400	82808									6.59792
chr1A_327563283	G	A	intergenic	TraesCS1A01G181600	25717	TraesCS1A01G181700	149262									6.59792
chr1A_327661472	G	A	intergenic	TraesCS1A01G181600	123906	TraesCS1A01G181700	51073									6.59792
chr1A_327757736	C	T	intergenic	TraesCS1A01G181700	44259	TraesCS1A01G181800	367519									6.59792
chr1A_327854277	G	A	intergenic	TraesCS1A01G181700	140800	TraesCS1A01G181800	270978									6.59792
chr1A_328048919	T	G	intergenic	TraesCS1A01G181700	335442	TraesCS1A01G181800	76336									6.59792
chr1A_328123077	A	C	intergenic	TraesCS1A01G181700	409600	TraesCS1A01G181800	2178									6.59792
chr1A_328274076	C	T	intergenic	TraesCS1A01G182000	16497	TraesCS1A01G182100	440017									6.59792
chr1A_328361639	C	T	intergenic	TraesCS1A01G182000	104060	TraesCS1A01G182100	352454									6.59792
chr1A_328476571	C	T	intergenic	TraesCS1A01G182000	218992	TraesCS1A01G182100	237522									6.59792
chr1A_328562251	C	T	intergenic	TraesCS1A01G182000	304672	TraesCS1A01G182100	151842																				6.28749
chr1A_328625784	T	G	intergenic	TraesCS1A01G182000	368205	TraesCS1A01G182100	88309									6.59792
chr1A_328788733	C	T	intergenic	TraesCS1A01G182100	72020	TraesCS1A01G182200	52134									6.59792
chr1A_328968870	C	A	intergenic	TraesCS1A01G182200	126574	TraesCS1A01G182300	278266									6.59792
chr1A_329056946	C	T	intergenic	TraesCS1A01G182200	214650	TraesCS1A01G182300	190190																				6.66138
chr1A_329104957	A	G	intergenic	TraesCS1A01G182200	262661	TraesCS1A01G182300	142179									6.59792
chr1A_329160257	C	T	intergenic	TraesCS1A01G182200	317961	TraesCS1A01G182300	86879									6.59792
chr1A_329306550	G	A	intergenic	TraesCS1A01G182300	57909	TraesCS1A01G182400	776430									6.30233
chr1A_329361643	C	A	intergenic	TraesCS1A01G182300	113002	TraesCS1A01G182400	721337									6.59792
chr1A_329414398	C	A	intergenic	TraesCS1A01G182300	165757	TraesCS1A01G182400	668582									6.59792
chr1A_329499777	G	C	intergenic	TraesCS1A01G182300	251136	TraesCS1A01G182400	583203									6.59792
chr1A_329551474	G	A	intergenic	TraesCS1A01G182300	302833	TraesCS1A01G182400	531506									6.59792
chr1A_329630432	C	T	intergenic	TraesCS1A01G182300	381791	TraesCS1A01G182400	452548																										8.18326
chr1A_329630961	C	T	intergenic	TraesCS1A01G182300	382320	TraesCS1A01G182400	452019									6.59792
chr1A_329858997	G	A	intergenic	TraesCS1A01G182300	610356	TraesCS1A01G182400	223983									6.59792
chr1A_329993409	T	A	intergenic	TraesCS1A01G182300	744768	TraesCS1A01G182400	89571									6.59792
chr1A_330115457	C	T	intergenic	TraesCS1A01G182500	27091	TraesCS1A01G182600	571499									6.59792
chr1A_330157618	C	T	intergenic	TraesCS1A01G182500	69252	TraesCS1A01G182600	529338									6.59792
chr1A_330223531	G	T	intergenic	TraesCS1A01G182500	135165	TraesCS1A01G182600	463425									6.59792
chr1A_330348530	C	A	intergenic	TraesCS1A01G182500	260164	TraesCS1A01G182600	338426																						7.97643
chr1A_330587654	C	T	intergenic	TraesCS1A01G182500	499288	TraesCS1A01G182600	99302									6.59792
chr1A_331008959	A	T	intergenic	TraesCS1A01G182700	237578	TraesCS1A01G182800	224580									6.59792
chr1A_331139596	G	A	intergenic	TraesCS1A01G182700	368215	TraesCS1A01G182800	93943									6.59792
chr1A_331189241	A	C	intergenic	TraesCS1A01G182700	417860	TraesCS1A01G182800	44298					7.69045				7.92714
chr1A_331307905	T	C	intergenic	TraesCS1A01G182900	34693	TraesCS1A01G183000	10361									6.59792
chr1A_331393557	T	G	intergenic	TraesCS1A01G183000	70269	TraesCS1A01G183100	123785									6.59792
chr1A_331666061	G	A	intergenic	TraesCS1A01G183100	147144	TraesCS1A01G183200	378434									6.59792
chr1A_331766173	G	A	intergenic	TraesCS1A01G183100	247256	TraesCS1A01G183200	278322									6.59792
chr1A_331774349	C	T	intergenic	TraesCS1A01G183100	255432	TraesCS1A01G183200	270146																									6.30424
chr1A_331886713	C	A	intergenic	TraesCS1A01G183100	367796	TraesCS1A01G183200	157782									6.59792
chr1A_331933228	C	T	intergenic	TraesCS1A01G183100	414311	TraesCS1A01G183200	111267									6.59792
chr1A_331982656	C	A	intergenic	TraesCS1A01G183100	463739	TraesCS1A01G183200	61839									6.59792
chr1A_332226284	G	A	intergenic	TraesCS1A01G183200	179005	TraesCS1A01G183300	156350									6.59792
chr1A_332319551	G	A	intergenic	TraesCS1A01G183200	272272	TraesCS1A01G183300	63083									6.59792
chr1A_332585117	G	A	intergenic	TraesCS1A01G183300	200932	TraesCS1A01G183400	549928									6.59792
chr1A_332681635	C	A	intergenic	TraesCS1A01G183300	297450	TraesCS1A01G183400	453410									6.59792
chr1A_332691203	G	A	intergenic	TraesCS1A01G183300	307018	TraesCS1A01G183400	443842
chr1A_332784417	C	T	intergenic	TraesCS1A01G183300	400232	TraesCS1A01G183400	350628									6.59792
chr1A_332890559	C	T	intergenic	TraesCS1A01G183300	506374	TraesCS1A01G183400	244486									6.59792
chr1A_333033773	C	T	intergenic	TraesCS1A01G183300	649588	TraesCS1A01G183400	101272									6.59792
chr1A_333313731	G	A	intergenic	TraesCS1A01G183400	174530	TraesCS1A01G183500	184705									6.59792
chr1A_333372840	G	A	intergenic	TraesCS1A01G183400	233639	TraesCS1A01G183500	125596									6.05271				9.88412							14.9906	11.3095
chr1A_333540462	A	T	intronic	TraesCS1A01G183700	0	0	0									6.59792
chr1A_333612788	A	T	downstream	TraesCS1A01G183800	757	0	0									6.59792
chr1A_333699891	G	A	intergenic	TraesCS1A01G183800	72667	TraesCS1A01G183900	169021									6.59792
chr1A_333875803	G	A	intronic	TraesCS1A01G183900	0	0	0									6.59792
chr1A_333975688	C	A	intergenic	TraesCS1A01G184100	53761	TraesCS1A01G184200	98701									6.59792
chr1A_334074645	G	A	intronic	TraesCS1A01G184200	0	0	0									6.59792
chr1A_334397636	C	T	intergenic	TraesCS1A01G184300	192443	TraesCS1A01G184400	49025									6.59792
chr1A_334517097	G	T	intergenic	TraesCS1A01G184500	64544	TraesCS1A01G184600	495446									6.59792
chr1A_334557668	G	A	intergenic	TraesCS1A01G184500	105115	TraesCS1A01G184600	454875									6.59792
chr1A_334658043	C	T	intergenic	TraesCS1A01G184500	205490	TraesCS1A01G184600	354500									6.59792
chr1A_334714579	C	A	intergenic	TraesCS1A01G184500	262026	TraesCS1A01G184600	297964									6.59792
chr1A_334808479	A	T	intergenic	TraesCS1A01G184500	355926	TraesCS1A01G184600	204064									6.59792
chr1A_334931776	C	T	intergenic	TraesCS1A01G184500	479223	TraesCS1A01G184600	80767									6.59792
chr1A_335384370	C	T	intergenic	TraesCS1A01G184700	268142	TraesCS1A01G184800	157736									6.59792
chr1A_335481703	G	A	intergenic	TraesCS1A01G184700	365475	TraesCS1A01G184800	60403									6.59792
chr1A_335585840	G	A	intergenic	TraesCS1A01G185000	34512	TraesCS1A01G185100	240198									6.59792
chr1A_335663890	C	T	intergenic	TraesCS1A01G185000	112562	TraesCS1A01G185100	162148									6.59792
chr1A_335846468	C	T	intergenic	TraesCS1A01G185300	10374	TraesCS1A01G185400	367357									6.59792
chr1A_335931301	G	A	intergenic	TraesCS1A01G185300	95207	TraesCS1A01G185400	282524									6.59792
chr1A_336104142	G	A	intergenic	TraesCS1A01G185300	268048	TraesCS1A01G185400	109683									6.59792
chr1A_336301024	G	A	intergenic	TraesCS1A01G185500	60797	TraesCS1A01G185600	160521									6.59792
chr1A_336348318	A	T	intergenic	TraesCS1A01G185500	108091	TraesCS1A01G185600	113227									6.59792
chr1A_336380354	C	A	intergenic	TraesCS1A01G185500	140127	TraesCS1A01G185600	81191									6.59792
chr1A_336432171	A	G	intergenic	TraesCS1A01G185500	191944	TraesCS1A01G185600	29374									6.59792
chr1A_336630483	A	G	intergenic	TraesCS1A01G185800	19358	TraesCS1A01G185900	376971									6.59792
chr1A_336748047	G	A	intergenic	TraesCS1A01G185800	136922	TraesCS1A01G185900	259407									6.59792
chr1A_336843776	C	T	intergenic	TraesCS1A01G185800	232651	TraesCS1A01G185900	163678									6.59792
chr1A_336943015	C	G	intergenic	TraesCS1A01G185800	331890	TraesCS1A01G185900	64439									6.59792
chr1A_337139584	G	A	intergenic	TraesCS1A01G185900	122624	TraesCS1A01G186000	10610									6.59792
chr1A_337183952	G	A	intergenic	TraesCS1A01G186000	31723	TraesCS1A01G186100	116961									6.59792
chr1A_337313285	C	A	intergenic	TraesCS1A01G186100	11462	TraesCS1A01G186200	315753									6.59792
chr1A_337445298	G	A	intergenic	TraesCS1A01G186100	143475	TraesCS1A01G186200	183740									6.59792
chr1A_337534164	C	T	intergenic	TraesCS1A01G186100	232341	TraesCS1A01G186200	94874									6.59792
chr1A_337607685	G	T	intergenic	TraesCS1A01G186100	305862	TraesCS1A01G186200	21353									6.59792
chr1A_337674737	G	A	intergenic	TraesCS1A01G186500	16164	TraesCS1A01G186600	2880									6.59792
chr1A_337766218	G	A	intergenic	TraesCS1A01G186700	62039	TraesCS1A01G186800	9924									6.59792
chr1A_337824193	C	T	intergenic	TraesCS1A01G186900	42524	TraesCS1A01G187000	123694									6.59792
chr1A_338056149	C	T	intergenic	TraesCS1A01G187100	68394	TraesCS1A01G187200	74462									6.59792
chr1A_338082767	G	A	intergenic	TraesCS1A01G187100	95012	TraesCS1A01G187200	47844									6.59792
chr1A_338129414	G	A	intergenic	TraesCS1A01G187100	141659	TraesCS1A01G187200	1197									6.59792
chr1A_33826439	G	A	intergenic	TraesCS1A01G052000	427680	TraesCS1A01G052100	320576																																			6.20671	6.20671
chr1A_338359111	C	A	intergenic	TraesCS1A01G187300	142040	TraesCS1A01G187400	222837									6.59792
chr1A_338569032	G	T	intergenic	TraesCS1A01G187300	351961	TraesCS1A01G187400	12916									6.59792
chr1A_338643200	G	A	intergenic	TraesCS1A01G187700	42381	TraesCS1A01G187800	189940									6.59792
chr1A_338814940	A	G	intergenic	TraesCS1A01G187700	214121	TraesCS1A01G187800	18200																						7.97643
chr1A_338820462	C	A	intergenic	TraesCS1A01G187700	219643	TraesCS1A01G187800	12678									6.59792
chr1A_338941394	G	A	intergenic	TraesCS1A01G187800	105006	TraesCS1A01G187900	156692									6.59792
chr1A_339024638	C	T	intergenic	TraesCS1A01G187800	188250	TraesCS1A01G187900	73448									6.59792
chr1A_339111621	C	T	intergenic	TraesCS1A01G187900	12607	TraesCS1A01G188000	371675									6.59792
chr1A_339170032	C	T	intergenic	TraesCS1A01G187900	71018	TraesCS1A01G188000	313264									6.59792
chr1A_339252167	G	A	intergenic	TraesCS1A01G187900	153153	TraesCS1A01G188000	231129									6.59792
chr1A_339362548	G	A	intergenic	TraesCS1A01G187900	263534	TraesCS1A01G188000	120748									6.59792
chr1A_339397053	G	T	intergenic	TraesCS1A01G187900	298039	TraesCS1A01G188000	86243									6.59792
chr1A_339594970	C	T	intergenic	TraesCS1A01G188000	110478	TraesCS1A01G188100	319105									6.59792
chr1A_339647421	C	A	intergenic	TraesCS1A01G188000	162929	TraesCS1A01G188100	266654									6.59792
chr1A_339831944	C	T	intergenic	TraesCS1A01G188000	347452	TraesCS1A01G188100	82131									6.59792
chr1A_339949259	T	G	intergenic	TraesCS1A01G188100	33529	TraesCS1A01G188200	61683									6.59792
chr1A_340043751	C	T	intergenic	TraesCS1A01G188200	29159	TraesCS1A01G188300	28238									6.59792
chr1A_340102872	C	A	intergenic	TraesCS1A01G188300	30560	TraesCS1A01G188400	146773									6.59792
chr1A_340297586	G	C	intergenic	TraesCS1A01G188400	47744	TraesCS1A01G188500	111982									6.59792
chr1A_340336712	C	T	intergenic	TraesCS1A01G188400	86870	TraesCS1A01G188500	72856									6.59792
chr1A_340420425	G	A	intergenic	TraesCS1A01G188500	9127	TraesCS1A01G188600	5844									6.09519
chr1A_340555009	G	A	intergenic	TraesCS1A01G188600	126308	TraesCS1A01G188700	460447									6.59792
chr1A_340670878	C	T	intergenic	TraesCS1A01G188600	242177	TraesCS1A01G188700	344578					6.08182				6.44765
chr1A_340708061	C	T	intergenic	TraesCS1A01G188600	279360	TraesCS1A01G188700	307395									6.59792
chr1A_340776828	C	T	intergenic	TraesCS1A01G188600	348127	TraesCS1A01G188700	238628									6.59792
chr1A_340848897	C	T	intergenic	TraesCS1A01G188600	420196	TraesCS1A01G188700	166559									6.59792
chr1A_340896299	G	A	intergenic	TraesCS1A01G188600	467598	TraesCS1A01G188700	119157									6.59792
chr1A_341086121	G	A	intergenic	TraesCS1A01G188700	68550	TraesCS1A01G188800	781619																				6.99508	6.24052
chr1A_341108711	T	C	intergenic	TraesCS1A01G188700	91140	TraesCS1A01G188800	759029									6.59792
chr1A_341170267	G	A	intergenic	TraesCS1A01G188700	152696	TraesCS1A01G188800	697473									6.59792
chr1A_341309435	C	T	intergenic	TraesCS1A01G188700	291864	TraesCS1A01G188800	558305									6.59792
chr1A_341663781	A	C	intergenic	TraesCS1A01G188700	646210	TraesCS1A01G188800	203959									6.59792
chr1A_341760825	G	A	intergenic	TraesCS1A01G188700	743254	TraesCS1A01G188800	106915									6.59792
chr1A_341889764	A	G	intergenic	TraesCS1A01G188900	15999	TraesCS1A01G189000	490216									6.59792
chr1A_341946630	C	T	intergenic	TraesCS1A01G188900	72865	TraesCS1A01G189000	433350									6.59792
chr1A_341981695	C	T	intergenic	TraesCS1A01G188900	107930	TraesCS1A01G189000	398285																										8.79707
chr1A_342007454	G	A	intergenic	TraesCS1A01G188900	133689	TraesCS1A01G189000	372526									6.59792
chr1A_342049116	G	A	intergenic	TraesCS1A01G188900	175351	TraesCS1A01G189000	330864									6.59792
chr1A_342194144	T	C	intergenic	TraesCS1A01G188900	320379	TraesCS1A01G189000	185836									6.59792
chr1A_342369142	C	T	intergenic	TraesCS1A01G188900	495377	TraesCS1A01G189000	10838									6.59792
chr1A_342670832	C	T	intergenic	TraesCS1A01G189400	73774	TraesCS1A01G189500	204299									6.59792
chr1A_342736697	G	T	intergenic	TraesCS1A01G189400	139639	TraesCS1A01G189500	138434									6.59792
chr1A_343078366	G	A	intergenic	TraesCS1A01G189500	199512	TraesCS1A01G189600	311813									6.59792
chr1A_343123673	G	A	intergenic	TraesCS1A01G189500	244819	TraesCS1A01G189600	266506									6.59792
chr1A_343218805	G	A	intergenic	TraesCS1A01G189500	339951	TraesCS1A01G189600	171374									6.59792
chr1A_343355029	G	A	intergenic	TraesCS1A01G189500	476175	TraesCS1A01G189600	35150									6.59792
chr1A_343501308	G	A	intergenic	TraesCS1A01G189800	76589	TraesCS1A01G189900	114745									6.59792
chr1A_343598538	C	A	intergenic	TraesCS1A01G189800	173819	TraesCS1A01G189900	17515									6.59792
chr1A_34789159	G	T	intergenic	TraesCS1A01G052600	81087	TraesCS1A01G052700	70662																						7.75736
chr1A_349798053	G	A	intergenic	TraesCS1A01G193200	437202	TraesCS1A01G193300	199886																				6.39006
chr1A_350797183	C	T	intergenic	TraesCS1A01G193600	34276	TraesCS1A01G193700	414501													6.08931							6.37781
chr1A_350862299	T	C	intergenic	TraesCS1A01G193600	99392	TraesCS1A01G193700	349385
chr1A_351459554	G	A	intergenic	TraesCS1A01G194100	108845	TraesCS1A01G194200	15704													6.02553							6.69246	6.02246
chr1A_351502747	G	A	intergenic	TraesCS1A01G194200	26685	TraesCS1A01G194300	93329																				9.13991	8.68601
chr1A_351647137	T	C	intergenic	TraesCS1A01G194400	39011	TraesCS1A01G194500	209503																				14.2109	12.081
chr1A_351647987	G	A	intergenic	TraesCS1A01G194400	39861	TraesCS1A01G194500	208653																				9.13991	8.68601
chr1A_352434417	C	T	intergenic	TraesCS1A01G195200	254568	TraesCS1A01G195300	418585																																			10.1	10.1
chr1A_352505108	G	A	intergenic	TraesCS1A01G195200	325259	TraesCS1A01G195300	347894																																					6.29766
chr1A_352677423	C	A	intergenic	TraesCS1A01G195200	497574	TraesCS1A01G195300	175579																																					6.00204
chr1A_352687141	G	T	intergenic	TraesCS1A01G195200	507292	TraesCS1A01G195300	165861					7.81705				7.38969
chr1A_353295800	G	A	intergenic	TraesCS1A01G195600	15655	TraesCS1A01G195700	330508																																					6.14887
chr1A_353762497	C	T	intergenic	TraesCS1A01G195800	101331	TraesCS1A01G195900	151233																																					6.07625
chr1A_353848671	A	C	intergenic	TraesCS1A01G195800	187505	TraesCS1A01G195900	65059																																					6.07625
chr1A_354068792	T	A	intergenic	TraesCS1A01G195900	152215	TraesCS1A01G196000	120358																																					6.07625
chr1A_354235335	G	A	intergenic	TraesCS1A01G196000	44140	TraesCS1A01G196100	59771																																					6.07625
chr1A_354416456	G	A	intergenic	TraesCS1A01G196300	108672	TraesCS1A01G196400	407132																																					6.07625
chr1A_356482080	G	A	intergenic	TraesCS1A01G198500	6131	TraesCS1A01G198600	580390																				7.16882	7.77215
chr1A_356994339	C	T	intergenic	TraesCS1A01G198500	518390	TraesCS1A01G198600	68131																					6.34648
chr1A_35729528	T	A	intergenic	TraesCS1A01G054200	151031	TraesCS1A01G054300	202436																				6.69968
chr1A_35741704	T	A	intergenic	TraesCS1A01G054200	163207	TraesCS1A01G054300	190260																																			7.85114	7.85114
chr1A_359083884	G	A	intergenic	TraesCS1A01G199700	160306	TraesCS1A01G199800	107806																																			6.22756	6.22756
chr1A_359677061	C	T	intergenic	TraesCS1A01G199900	431509	TraesCS1A01G200000	12437																				6.83336	7.38024
chr1A_359908311	G	T	intergenic	TraesCS1A01G200000	217752	TraesCS1A01G200100	71916																																			7.3432	7.3432
chr1A_360636300	G	A	intergenic	TraesCS1A01G200400	177192	TraesCS1A01G200500	537262																				7.16882	7.77215
chr1A_36065006	C	T	intergenic	TraesCS1A01G054400	120571	TraesCS1A01G054500	106524																																			7.85114	7.85114
chr1A_360706979	C	T	intergenic	TraesCS1A01G200400	247871	TraesCS1A01G200500	466583																				7.16882	7.77215
chr1A_361591268	G	A	intergenic	TraesCS1A01G200900	74378	TraesCS1A01G201000	469122																																					6.29966
chr1A_363158060	T	C	intergenic	TraesCS1A01G202000	105917	TraesCS1A01G202100	262361				6.5526							6.09855									6.92937
chr1A_363311522	C	A	intergenic	TraesCS1A01G202000	259379	TraesCS1A01G202100	108899																				6.01336	6.53853
chr1A_36477100	C	T	intergenic	TraesCS1A01G055200	196818	TraesCS1A01G055300	78274																																			7.85114	7.85114
chr1A_364908876	G	A	intergenic	TraesCS1A01G203200	252173	TraesCS1A01G203300	26654																				7.16882	7.77215
chr1A_365137875	C	T	intergenic	TraesCS1A01G203400	66757	TraesCS1A01G203500	313185
chr1A_366839900	C	T	intergenic	TraesCS1A01G204700	295550	TraesCS1A01G204800	148486																				7.16882	7.77215
chr1A_368130307	G	A	intergenic	TraesCS1A01G205500	250215	TraesCS1A01G205600	66285																				6.21324	6.72866
chr1A_36814666	G	A	intergenic	TraesCS1A01G056700	19986	TraesCS1A01G056800	9245																																			6.35443	6.35443
chr1A_368571955	G	A	intergenic	TraesCS1A01G206000	195996	TraesCS1A01G206100	139706																				7.16882	7.77215
chr1A_36865322	C	T	intergenic	TraesCS1A01G056900	24646	TraesCS1A01G057000	574525																																			6.05093	6.05093
chr1A_369313132	G	A	intergenic	TraesCS1A01G207200	39898	TraesCS1A01G207300	9529																				6.01336	6.53853
chr1A_369412091	G	A	intergenic	TraesCS1A01G207400	44058	TraesCS1A01G207500	82650																										7.53955
chr1A_369644712	C	T	intergenic	TraesCS1A01G207900	63354	TraesCS1A01G208000	50235																																					6.29766
chr1A_369809670	C	T	intergenic	TraesCS1A01G208000	111517	TraesCS1A01G208100	181004																				7.16882	7.77215
chr1A_373482756	C	T	intergenic	TraesCS1A01G210800	163061	TraesCS1A01G210900	283964																				7.16882	7.77215
chr1A_373518203	C	T	intergenic	TraesCS1A01G210800	198508	TraesCS1A01G210900	248517																				7.16882	7.77215
chr1A_375833362	C	T	intergenic	TraesCS1A01G212700	355968	TraesCS1A01G212800	302128																																					6.2744
chr1A_377153901	G	A	intergenic	TraesCS1A01G213900	125882	TraesCS1A01G214000	53989																										8.28566
chr1A_377408881	G	A	intergenic	TraesCS1A01G214200	180306	TraesCS1A01G214300	18671																				7.16882	7.77215
chr1A_3781504	G	A	intergenic	TraesCS1A01G007200	4266	TraesCS1A01G007300	64279									6.63516											7.25169	7.0001
chr1A_378469731	C	T	intergenic	TraesCS1A01G214700	854284	TraesCS1A01G214800	668081																				7.16882	7.77215
chr1A_380103846	G	A	intergenic	TraesCS1A01G215000	455694	TraesCS1A01G215100	159080																																			7.30971	7.30971
chr1A_381496267	G	A	intergenic	TraesCS1A01G215800	177585	TraesCS1A01G215900	323329																				7.16882	7.77215
chr1A_38269788	C	T	intergenic	TraesCS1A01G057600	646935	TraesCS1A01G057700	73403																																			6.54553	6.54553
chr1A_385064689	G	A	intergenic	TraesCS1A01G217000	288506	TraesCS1A01G217100	206800									6.05271				9.88412							14.9906	11.3095
chr1A_385081418	C	T	intergenic	TraesCS1A01G217000	305235	TraesCS1A01G217100	190071																																			6.16567	6.16567
chr1A_386552590	G	A	intergenic	TraesCS1A01G218100	72278	TraesCS1A01G218200	167529																										7.92342
chr1A_386799386	C	T	intergenic	TraesCS1A01G218200	75619	TraesCS1A01G218300	70581																																			6.15602	6.15602
chr1A_386884306	C	T	intergenic	TraesCS1A01G218300	13404	TraesCS1A01G218400	138628																																					6.2744
chr1A_386920970	C	A	intergenic	TraesCS1A01G218300	50068	TraesCS1A01G218400	101964																				7.16882	7.77215
chr1A_389715457	C	A	intergenic	TraesCS1A01G220300	583851	TraesCS1A01G220400	52219																																			6.39232	6.39232
chr1A_391327536	C	T	intergenic	TraesCS1A01G221900	67416	TraesCS1A01G222000	342522
chr1A_392727664	G	A	intergenic	TraesCS1A01G222800	197843	TraesCS1A01G222900	17005																										6.18157
chr1A_39441174	C	T	intergenic	TraesCS1A01G058700	31147	TraesCS1A01G058800	194583																																			8.73398	8.73398
chr1A_395331496	C	T	intergenic	TraesCS1A01G225100	124803	TraesCS1A01G225200	126821																		7.84881
chr1A_400452458	G	A	intergenic	TraesCS1A01G228600	559010	TraesCS1A01G228700	503117																																			8.78638	8.78638
chr1A_400459174	G	A	intergenic	TraesCS1A01G228600	565726	TraesCS1A01G228700	496401																																			8.14545	8.14545
chr1A_400564586	C	T	intergenic	TraesCS1A01G228600	671138	TraesCS1A01G228700	390989																				7.14693
chr1A_400665575	C	A	intergenic	TraesCS1A01G228600	772127	TraesCS1A01G228700	290000
chr1A_40195594	G	A	intergenic	TraesCS1A01G059300	43796	TraesCS1A01G059400	84590																																			7.29047	7.29047
chr1A_403223569	G	A	intergenic	TraesCS1A01G230500	192265	TraesCS1A01G230600	138368																																			7.64894	7.64894
chr1A_404173996	G	A	intergenic	TraesCS1A01G231300	18894	TraesCS1A01G231400	214552
chr1A_40477889	C	T	intergenic	TraesCS1A01G059400	197268	TraesCS1A01G059500	414441
chr1A_405228132	G	A	intergenic	TraesCS1A01G231700	135398	TraesCS1A01G231800	286020
chr1A_4056327	G	A	intergenic	TraesCS1A01G007800	1367	TraesCS1A01G007900	6870																				6.76782	6.09118
chr1A_406460157	G	A	intergenic	TraesCS1A01G233000	242389	TraesCS1A01G233100	122439																																			6.81226	6.81226
chr1A_40647451	C	T	intergenic	TraesCS1A01G059400	366830	TraesCS1A01G059500	244879																																			6.50632	6.50632
chr1A_406489536	G	A	intergenic	TraesCS1A01G233000	271768	TraesCS1A01G233100	93060																		7.26166
chr1A_407724004	G	A	intergenic	TraesCS1A01G233600	388046	TraesCS1A01G233700	761611																																			7.25559	7.25559
chr1A_408897379	G	A	intergenic	TraesCS1A01G233800	403824	TraesCS1A01G233900	712779																																			11.1741	11.1741
chr1A_410020189	G	A	intergenic	TraesCS1A01G234500	162817	TraesCS1A01G234600	132784																										6.19379
chr1A_410020264	G	A	intergenic	TraesCS1A01G234500	162892	TraesCS1A01G234600	132709																		11.4977
chr1A_411424448	T	A	intergenic	TraesCS1A01G234600	1267677	TraesCS1A01G234700	798489																										8.79707
chr1A_411711537	C	T	intergenic	TraesCS1A01G234600	1554766	TraesCS1A01G234700	511400																																			8.78638	8.78638
chr1A_41187133	C	T	intergenic	TraesCS1A01G059800	247051	TraesCS1A01G059900	101327																																			6.50632	6.50632
chr1A_415087822	G	A	intergenic	TraesCS1A01G234900	1289804	TraesCS1A01G235000	209656																									6.50699
chr1A_41517595	G	A	upstream	TraesCS1A01G060400	178	0	0																		6.0635
chr1A_416378482	G	A	intergenic	TraesCS1A01G235400	723001	TraesCS1A01G235500	158404																										8.64704
chr1A_416775525	G	A	intergenic	TraesCS1A01G235600	229142	TraesCS1A01G235700	611821																										8.79707
chr1A_416861363	C	A	intergenic	TraesCS1A01G235600	314980	TraesCS1A01G235700	525983																										8.79707
chr1A_418870811	C	T	intergenic	TraesCS1A01G236200	266892	TraesCS1A01G236300	47124																		6.20923
chr1A_419570744	C	T	intergenic	TraesCS1A01G236700	89619	TraesCS1A01G236800	397692																										7.12839
chr1A_422133472	G	A	intergenic	TraesCS1A01G237300	493273	TraesCS1A01G237400	1029519																										8.17765
chr1A_42279451	C	T	exonic :nonsyn	TraesCS1A01G061800	0	TraesCS1A01G061800	0																																			12.6145	12.6145
chr1A_42465949	G	A	intergenic	TraesCS1A01G061800	185667	TraesCS1A01G061900	9733																				7.16882	7.77215
chr1A_42540689	G	C	intergenic	TraesCS1A01G062000	35406	TraesCS1A01G062100	5234																				10.8757	9.55706
chr1A_42560390	G	A	intergenic	TraesCS1A01G062100	10139	TraesCS1A01G062200	42864																																			6.7768	6.7768
chr1A_4261482	C	T	intergenic	TraesCS1A01G008000	57894	TraesCS1A01G008100	236287																				6.08069	6.59665
chr1A_42764351	C	A	intergenic	TraesCS1A01G062900	42517	TraesCS1A01G063000	123784																																			9.1626	9.1626
chr1A_42808365	G	A	intergenic	TraesCS1A01G062900	86531	TraesCS1A01G063000	79770																																			9.1626	9.1626
chr1A_428621785	G	A	intergenic	TraesCS1A01G241000	71756	TraesCS1A01G241100	41920																		11.4977
chr1A_429242496	G	A	intergenic	TraesCS1A01G241400	238568	TraesCS1A01G241500	239638																																			11.9628	11.9628
chr1A_42963868	C	G	intergenic	TraesCS1A01G063000	75434	TraesCS1A01G063100	306904																																			6.9014	6.9014
chr1A_43075675	C	T	intergenic	TraesCS1A01G063000	187241	TraesCS1A01G063100	195097																																			6.9014	6.9014
chr1A_43154506	C	T	intergenic	TraesCS1A01G063000	266072	TraesCS1A01G063100	116266					7.81705				7.38969
chr1A_431845131	G	A	intergenic	TraesCS1A01G243400	60959	TraesCS1A01G243500	102891
chr1A_43231873	C	T	intergenic	TraesCS1A01G063000	343439	TraesCS1A01G063100	38899																																			8.64502	8.64502
chr1A_43232254	C	T	intergenic	TraesCS1A01G063000	343820	TraesCS1A01G063100	38518																																			9.1626	9.1626
chr1A_432450064	G	A	intergenic	TraesCS1A01G243900	109818	TraesCS1A01G244000	74204																																					6.2744
chr1A_43288163	C	T	intergenic	TraesCS1A01G063100	16626	TraesCS1A01G063200	103226																																			9.1626	9.1626
chr1A_43334976	G	A	intergenic	TraesCS1A01G063100	63439	TraesCS1A01G063200	56413																																			9.1626	9.1626
chr1A_43381798	T	C	intergenic	TraesCS1A01G063100	110261	TraesCS1A01G063200	9591																																			7.8091	7.8091
chr1A_43388814	C	T	intergenic	TraesCS1A01G063100	117277	TraesCS1A01G063200	2575																																			9.1626	9.1626
chr1A_43514693	C	T	intergenic	TraesCS1A01G063200	122538	TraesCS1A01G063300	849214																																			6.9014	6.9014
chr1A_43551718	T	A	intergenic	TraesCS1A01G063200	159563	TraesCS1A01G063300	812189																																			9.1626	9.1626
chr1A_43577911	G	T	intergenic	TraesCS1A01G063200	185756	TraesCS1A01G063300	785996																																			11.8106	11.8106
chr1A_43606719	G	T	intergenic	TraesCS1A01G063200	214564	TraesCS1A01G063300	757188					7.81705				7.38969
chr1A_43618756	G	A	intergenic	TraesCS1A01G063200	226601	TraesCS1A01G063300	745151																																			9.1626	9.1626
chr1A_43733827	G	A	intergenic	TraesCS1A01G063200	341672	TraesCS1A01G063300	630080																																			6.9014	6.9014
chr1A_43958837	C	T	intergenic	TraesCS1A01G063200	566682	TraesCS1A01G063300	405070																																			9.1626	9.1626
chr1A_439850568	C	G	intergenic	TraesCS1A01G247700	123144	TraesCS1A01G247800	79946
chr1A_44017125	C	T	intergenic	TraesCS1A01G063200	624970	TraesCS1A01G063300	346782																																			9.1626	9.1626
chr1A_440533443	C	T	intergenic	TraesCS1A01G248400	84125	TraesCS1A01G248500	239102
chr1A_440876282	C	T	intergenic	TraesCS1A01G248700	74317	TraesCS1A01G248800	10376
chr1A_440981263	C	T	intergenic	TraesCS1A01G248800	91962	TraesCS1A01G248900	38992
chr1A_441187660	A	G	intergenic	TraesCS1A01G249300	2958	TraesCS1A01G249400	47712
chr1A_441262430	C	T	intergenic	TraesCS1A01G249400	17349	TraesCS1A01G249500	489505
chr1A_441348790	C	T	intergenic	TraesCS1A01G249400	103709	TraesCS1A01G249500	403145
chr1A_441414254	T	G	intergenic	TraesCS1A01G249400	169173	TraesCS1A01G249500	337681
chr1A_441494608	C	T	intergenic	TraesCS1A01G249400	249527	TraesCS1A01G249500	257327
chr1A_441532031	G	A	intergenic	TraesCS1A01G249400	286950	TraesCS1A01G249500	219904
chr1A_441866614	G	A	intergenic	TraesCS1A01G250000	23618	TraesCS1A01G250100	60734
chr1A_44200888	C	T	intergenic	TraesCS1A01G063200	808733	TraesCS1A01G063300	163019																																			9.1626	9.1626
chr1A_442097739	C	T	intergenic	TraesCS1A01G250300	140780	TraesCS1A01G250400	27567
chr1A_442180055	G	A	intergenic	TraesCS1A01G250600	22378	TraesCS1A01G250700	294293
chr1A_442436247	G	A	intergenic	TraesCS1A01G250600	278570	TraesCS1A01G250700	38101
chr1A_442536043	C	T	intergenic	TraesCS1A01G250700	59870	TraesCS1A01G250800	17813
chr1A_442741612	T	C	intergenic	TraesCS1A01G251200	126922	TraesCS1A01G251300	55750
chr1A_443067841	A	C	intergenic	TraesCS1A01G251400	259835	TraesCS1A01G251500	57220
chr1A_443121279	C	T	intergenic	TraesCS1A01G251400	313273	TraesCS1A01G251500	3782
chr1A_443278353	C	T	intergenic	TraesCS1A01G251700	67574	TraesCS1A01G251800	381091
chr1A_443358916	C	T	intergenic	TraesCS1A01G251700	148137	TraesCS1A01G251800	300528
chr1A_443424108	A	G	intergenic	TraesCS1A01G251700	213329	TraesCS1A01G251800	235336
chr1A_443482254	A	T	intergenic	TraesCS1A01G251700	271475	TraesCS1A01G251800	177190
chr1A_443529720	G	A	intergenic	TraesCS1A01G251700	318941	TraesCS1A01G251800	129724
chr1A_443574715	C	T	intergenic	TraesCS1A01G251700	363936	TraesCS1A01G251800	84729
chr1A_443610358	C	T	intergenic	TraesCS1A01G251700	399579	TraesCS1A01G251800	49086
chr1A_443653320	C	T	intergenic	TraesCS1A01G251700	442541	TraesCS1A01G251800	6124
chr1A_443757318	C	T	intergenic	TraesCS1A01G252000	45315	TraesCS1A01G252100	96862																				6.64348	6.11645
chr1A_443926802	G	A	intergenic	TraesCS1A01G252200	54988	TraesCS1A01G252300	195104
chr1A_444018570	G	A	intergenic	TraesCS1A01G252200	146756	TraesCS1A01G252300	103336
chr1A_444052925	C	A	intergenic	TraesCS1A01G252200	181111	TraesCS1A01G252300	68981
chr1A_444106593	C	T	intergenic	TraesCS1A01G252200	234779	TraesCS1A01G252300	15313
chr1A_444246808	C	A	intergenic	TraesCS1A01G252900	75572	TraesCS1A01G253000	8676
chr1A_444337007	G	A	intergenic	TraesCS1A01G253000	79583	TraesCS1A01G253100	120977
chr1A_444411117	C	A	intergenic	TraesCS1A01G253000	153693	TraesCS1A01G253100	46867
chr1A_444490154	G	A	intergenic	TraesCS1A01G253100	30462	TraesCS1A01G253200	277967
chr1A_444551502	G	A	intergenic	TraesCS1A01G253100	91810	TraesCS1A01G253200	216619
chr1A_444606789	G	A	intergenic	TraesCS1A01G253100	147097	TraesCS1A01G253200	161332
chr1A_444704494	G	A	intergenic	TraesCS1A01G253100	244802	TraesCS1A01G253200	63627
chr1A_444769878	T	C	intronic	TraesCS1A01G253200	0	0	0
chr1A_444919618	C	T	intergenic	TraesCS1A01G253200	143177	TraesCS1A01G253300	16649
chr1A_445004300	C	G	intergenic	TraesCS1A01G253300	67695	TraesCS1A01G253400	253775
chr1A_445063674	G	T	intergenic	TraesCS1A01G253300	127069	TraesCS1A01G253400	194401
chr1A_445111660	G	A	intergenic	TraesCS1A01G253300	175055	TraesCS1A01G253400	146415
chr1A_445215949	C	T	intergenic	TraesCS1A01G253300	279344	TraesCS1A01G253400	42126
chr1A_445255748	G	T	intergenic	TraesCS1A01G253300	319143	TraesCS1A01G253400	2327
chr1A_445372617	C	G	intergenic	TraesCS1A01G253400	95547	TraesCS1A01G253500	129918
chr1A_445402954	G	A	intergenic	TraesCS1A01G253400	125884	TraesCS1A01G253500	99581
chr1A_445561728	C	T	intergenic	TraesCS1A01G254000	12180	TraesCS1A01G254100	92227
chr1A_445925782	C	T	intergenic	TraesCS1A01G254400	8310	TraesCS1A01G254500	8889
chr1A_445998387	G	A	intergenic	TraesCS1A01G254500	59575	TraesCS1A01G254600	125181
chr1A_446221714	C	T	intergenic	TraesCS1A01G254700	2324	TraesCS1A01G254800	14718
chr1A_446257108	C	T	intergenic	TraesCS1A01G254900	12108	TraesCS1A01G255000	285375
chr1A_446367973	C	T	intergenic	TraesCS1A01G254900	122973	TraesCS1A01G255000	174510
chr1A_446425755	G	A	intergenic	TraesCS1A01G254900	180755	TraesCS1A01G255000	116728
chr1A_446456517	C	T	intergenic	TraesCS1A01G254900	211517	TraesCS1A01G255000	85966
chr1A_446489136	C	T	intergenic	TraesCS1A01G254900	244136	TraesCS1A01G255000	53347
chr1A_446564839	C	T	intergenic	TraesCS1A01G255000	16784	TraesCS1A01G255100	440493
chr1A_446608562	T	C	intergenic	TraesCS1A01G255000	60507	TraesCS1A01G255100	396770
[truncated: 72,112 more rows]
[truncated: 42 more columns]
