# Supplementary material for: Watkins wheat landraces decode nitrogen-driven biomass trade-offs: GWAS exposes root-shoot dialectics and elite landraces for resilient agriculture
Source: Front Plant Sci. 2025 May 23;16:1603577. doi: 10.3389/fpls.2025.1603577 (PMC12142425; doi:10.3389/fpls.2025.1603577)
Supplement: Supplementary file 6 [file Table6.xlsx]

## Sheet: Table S6
Table S6: Description/Annotation and function of characterized Genes to control different above and below ground biomass traits
Gene	Gene Code	Description/annotation	Function
R1B-14	TraesCS1A02G323600	Putative late blight resistance protein homolog R1B-14	Root morphology, relative root length, cold tolerance, root mass density
Natt-4-1	TraesCS4B02G348300	Natterin-4	Meiosis study module, signal transduction, root morphogenesis
Natt-4	TraesCS4B02G348400	Natterin-4	Meiosis study module, cell wall organization, xylem and phloem pattern formation
OHP1	TraesCS6B02G454500	Light-harvesting complex-like protein OHP1, chloroplastic	Protien binding
PLP3	TraesCS7A02G464400	Perforin-like protein 3	Plant defense responses, resistance to pathogens, stress responses
LEA6	TraesCS4A02G459700	Late Embryogenesis Abundant Protein 6	Protection during desiccation, drought tolerance, seed maturation
PP2C43	TraesCS2A02G456300	Protein Phosphatase 2C 43	Stress signaling, abscisic acid (ABA)-mediated responses, drought and salinity tolerance
RH35	TraesCS3A02G122100	DEAD-box RNA Helicase 35	RNA metabolism, stress adaptation, RNA processing
GTE9	TraesCS3A02G122200	General Transcription Factor Group E9	Transcriptional regulation, growth and development
At1g51810/RHS16	TraesCS3D02G328800	Radial Swelling 16	Root hair development and cell expansion
APP2	TraesCS1D02G156100	Adaptor Protein Complex 2	Vesicle trafficking, membrane transport, cellular organization
DLGT	TraesCS6B02G362000	Dwarf and Low Grain Weight Protein	Plant growth regulation, control of plant height and grain size
MAP3K3	TraesCS2B02G323700	Mitogen-Activated Protein Kinase Kinase Kinase 3	Stress signaling, growth and development regulation
MRS2-F	TraesCS3A02G414000	Magnesium Transporter MRS2-F	Magnesium transport, photosynthesis, enzyme activation, stress adaptation
ATL1	TraesCS6B02G178500	RING-H2 Finger Protein ATL1	Protein turnover, signal transduction pathways, stress responses
CYPRO4	TraesCS6B02G178600	Cysteine-Rich Protein 4	Stress tolerance, cell wall organization
H3.2	TraesCS1A02G229000	Histone H3.2	Chromatin structure maintenance, gene regulation, epigenetic modifications
H2B.2	TraesCS1A02G229100	Histone H2B.2	Chromatin assembly, DNA packaging, transcriptional regulation
Rf1	TraesCS4A02G264700	Restorer of Fertility 1	Fertility restoration in cytoplasmic male sterility (CMS) systems
CRPK1	TraesCS7A02G463500	Calcium-Regulated Protein Kinase 1	Calcium signaling, stress responses
TsaC	TraesCS1B02G143400	tRNA Threonylcarbamoyladenosine Biosynthesis Protein	tRNA modification, translation efficiency
THT2	TraesCS1D02G089900	Tyramine Hydroxycinnamoyl Transferase 2	Secondary metabolism, phenolic compound biosynthesis
PHB3	TraesCS2B02G344800	Prohibitin 3	Mitochondrial function, stress responses, cell proliferation
LRK	TraesCS2B02G344900	Leucine-Rich Repeat Receptor Kinase	Signal transduction, stress and defense responses
Zlp	TraesCS5B02G016000	Zinc-Like Protein	Zinc homeostasis, stress tolerance
RPS27	TraesCS7B02G408800	Ribosomal Protein S27	Protein synthesis, ribosome assembly
SUD1	TraesCS1A02G225700	Stomatal Density 1	Stomatal development, water use efficiency
MT4A	TraesCS1A02G225800	Metallothionein 4A	Metal binding, detoxification, stress responses
BHLH112	TraesCS2A02G538500	Basic Helix-Loop-Helix 112	Transcriptional regulation, stress responses
F3H-3	TraesCS2A02G538600	Flavanone 3-Hydroxylase 3	Flavonoid biosynthesis, stress tolerance
PILS7	TraesCS5A02G354300	PIN-LIKES 7	Auxin transport, growth regulation
ZFP8	TraesCS6B02G365700	Zinc Finger Protein 8	Transcriptional regulation, stress responses
RUP2	TraesCS6D02G045000	Repressor of UV-B Photomorphogenesis 2	UV-B signaling, photomorphogenesis
HSP26.2	TraesCS7D02G178900	Heat Shock Protein 26.2	Heat stress response, protein folding
Q salvage	TraesCS2A02G194400	Quinone Salvage Enzyme	Quinone metabolism, redox homeostasis
CPP1	TraesCS7D02G553600	Cysteine-Rich Polycomb-Like Protein 1	Chromatin remodeling, gene silencing
SnRK1β3	TraesCS1B02G005600	Sucrose Non-Fermenting 1-Related Kinase 1 Beta 3	Energy sensing, stress responses
TM9SF3	TraesCS7B02G189400	Transmembrane 9 Superfamily Member 3	Membrane trafficking, stress responses
TAF6	TraesCS1B02G007800	TATA-Box Binding Protein Associated Factor 6	Transcriptional regulation, RNA polymerase II assembly
TaACR11	TraesCS7B02G186500	Wheat Aldehyde Dehydrogenase 11	Detoxification, stress tolerance
INRPK1	TraesCS1B02G007400	Inositol Polyphosphate Kinase 1	Inositol phosphate metabolism, signaling
TaAPY6	TraesCS7B02G178800	Wheat Apyrase 6	Nucleotide metabolism, stress responses
EMC1	TraesCS1D02G124600	ER Membrane Protein Complex 1	Protein folding, stress responses
JMJ18	TraesCS1D02G124700	Jumonji Domain-Containing Protein 18	Histone demethylation, epigenetic regulation
SURF2L	TraesCS2B02G356700	Surfeit 2-Like Protein	Mitochondrial function, stress responses
IAA14	TraesCS5B02G446100	Auxin-Responsive Protein 14	Auxin signaling, growth regulation
EIX2	TraesCS5B02G446200	Ethylene-Inducing Xylanase 2	Defense responses, pathogen recognition
iPGM	TraesCS4B02G172700	Inositol Polyphosphate Multikinase	Inositol phosphate metabolism, signaling
GAUT7	TraesCS4B02G172800	Galacturonosyltransferase 7	Cell wall biosynthesis, pectin metabolism
SFR2	TraesCS4D02G143200	SENSITIVE TO FREEZING 2	Membrane lipid remodeling, cold tolerance
SCE1	TraesCS5A02G515400	SUMO-Conjugating Enzyme 1	Protein sumoylation, stress responses
MADS50	TraesCS5A02G515500	MADS-Box Transcription Factor 50	Floral development, flowering regulation
TCP5	TraesCS1D02G335300	TEOSINTE BRANCHED 1/CYCLOIDEA/PCF 5	Growth regulation, leaf development
ACA7	TraesCS1D02G335400	Autoinhibited Ca2+-ATPase 7	Calcium transport, stress signaling
AIS1	TraesCS4B02G350400	Auxin-Induced in Suspension Culture 1	Auxin signaling, growth regulation
PUB42	TraesCS7B02G118900	Plant U-Box 42	Ubiquitination, protein degradation
AVT6A	TraesCS7B02G119000	Amino Acid Transporter 6A	Amino acid transport, nutrient homeostasis
PI4KG7	TraesCS7B02G119800	Phosphatidylinositol 4-Kinase Gamma 7	Lipid signaling, membrane trafficking
MgPMT	TraesCS4A02G420600	Magnesium Protoporphyrin Methyltransferase	Chlorophyll biosynthesis, photosynthesis
RALF33	TraesCS3B02G488900	Rapid Alkalinization Factor 33	Cell wall signaling, growth regulation
HIPP36	TraesCS3B02G489000	Heavy Metal-Associated Isoprenylated Plant Protein 36	Metal binding, detoxification
NIPA4	TraesCS1D02G264900	Nucleoside Transporter 4	Nucleoside transport, stress responses
PHR1	TraesCS1D02G265000	Phosphate Starvation Response 1	Phosphate homeostasis, nutrient signaling
MGAT1	TraesCS3A02G488100	Mannosyl-Glycoprotein Acetylglucosaminyltransferase 1	Glycosylation, protein processing
GSTU	TraesCS3A02G488200	Glutathione S-Transferase U	Detoxification, stress responses
At5g03900	TraesCS6D02G184100	Uncharacterized protein At5g03900	root morphology, chloroplast envelope, defense response
PUM1	TraesCS3D02G532100	Pumilio RNA-Binding Protein 1	RNA binding, post-transcriptional regulation
RGA5	TraesCS2D02G311000	Repressor of GA Signaling 5	Gibberellin signaling, growth regulation
FRO7	TraesCS2D02G311100	Ferric Reduction Oxidase 7	Iron uptake, nutrient homeostasis
β-1,3-GalT12	TraesCS1A02G125600	Beta-1,3-Galactosyltransferase 12	Cell wall biosynthesis, glycoprotein modification
NHL13	TraesCS1A02G125700	NDR1/HIN1-Like 13	Defense responses, stress signaling
SDA1	TraesCS2A02G481000	Sucrose Dependence 1	Sucrose metabolism, stress responses
BGLU16	TraesCS2B02G401500	Beta-Glucosidase 16	Secondary metabolism, stress responses
bHLH62	TraesCS2D02G274600	Basic Helix-Loop-Helix 62	Transcriptional regulation, stress responses
DRM1	TraesCS4B02G070300	Dormancy-Associated Protein 1	Seed dormancy, stress responses
D27	TraesCS7D02G314600	DWARF27	Strigolactone biosynthesis, root development
nod-93	TraesCS7D02G088000	Nodulin 93	Root nodulation, symbiosis (if applicable to wheat)
nod-93-1	TraesCS7D02G088100	Nodulin 93-1	Root nodulation, symbiosis (if applicable to wheat)
TaNAR1	TraesCS5A02G047900	Wheat Nitrate Assimilation Related 1	Nitrate assimilation, nutrient metabolism
PHR3	TraesCS1B02G320000	Phosphate Starvation Response 3	Phosphate homeostasis, nutrient signaling
AIP1-1	TraesCS3A02G047800	Actin-Interacting Protein 1-1	Cytoskeleton organization, stress responses
GSTU6	TraesCS7B02G029300	Glutathione S-Transferase U6	Detoxification, stress responses
SALT	TraesCS3B02G577700	Salt Tolerance Protein	Salt stress tolerance, ion homeostasis
TIM8	TraesCS5B02G290800	Translocase of Inner Mitochondrial Membrane 8	Mitochondrial protein import, stress responses
At5g02860	TraesCS2A02G194805	Pentatricopeptide repeat-containing protein At5g02860	Organellar gene expression, fertility restoration, post-transcriptional regulation
At4g02110	TraesCS6B02G124500	BRCT domain-containing protein At4g02110	DNA repair, cell cycle regulation, signal transduction
MADS5	TraesCS7D02G120500	MADS-Box Transcription Factor 5	Floral development, flowering regulation
SRL2	TraesCS4B02G181700	Spiral 2	Cytoskeleton organization, growth regulation
DDX24	TraesCS4B02G181800	DEAD-Box Helicase 24	RNA metabolism, stress responses
UBX4	TraesCS5A02G524500	UBX Domain Protein 4	Protein degradation, stress responses
F-box	TraesCS5D02G295200	F-Box Protein	Ubiquitination, protein degradation
PSMA3	TraesCS5D02G295300	Proteasome Subunit Alpha 3	Protein degradation, stress responses
SBE1	TraesCS7B02G248000	Starch Branching Enzyme 1	Starch biosynthesis, carbohydrate metabolism
FH5	TraesCS2D02G190800	Formin Homology 5	Cytoskeleton organization, cell growth
ADT2	TraesCS4B02G197700	Arogenate Dehydratase 2	Phenylalanine biosynthesis, secondary metabolism
RbcX2	TraesCS5A02G459200	Rubisco Assembly Factor 2	Rubisco assembly, photosynthesis
OTU9	TraesCS5D02G550400	Ovarian Tumor Domain-Containing Protein 9	Deubiquitination, stress responses
At5g63440	TraesCS2B02G129400	UPF0235 (Uncharacterized Protein Family 0235)	Cellular metabolism, stress responses, regulation of growth and development
AVT6D	TraesCS3A02G346700	Amino Acid Transporter 6D	Amino acid transport, nutrient homeostasis
GDSL-lipase	TraesCS3A02G346800	GDSL Esterase/Lipase	Lipid metabolism, stress responses
SNF1β1	TraesCS4B02G178400	Sucrose Non-Fermenting 1 Beta 1	Energy sensing, stress responses
TGT	TraesCS5D02G256000	tRNA-Guanine Transglycosylase	tRNA modification, translation efficiency
KLR1	TraesCS6B02G037200	Kelch Repeat Protein 1	Protein-protein interactions, stress responses
FPF1-4	TraesCS6B02G037300	Flowering-Promoting Factor 1-4	Flowering regulation, growth control
TSM1	TraesCS7A02G240300	Temperature-Sensitive Male Sterility 1	Fertility regulation, stress responses
TSM1-1	TraesCS7A02G240400	Temperature-Sensitive Male Sterility 1-1	Fertility regulation, stress responses
