# Supplementary material for: Watkins wheat landraces decode nitrogen-driven biomass trade-offs: GWAS exposes root-shoot dialectics and elite landraces for resilient agriculture
Source: Front Plant Sci. 2025 May 23;16:1603577. doi: 10.3389/fpls.2025.1603577 (PMC12142425; doi:10.3389/fpls.2025.1603577)
Supplement: Supplementary file 7 [file Table7.xlsx]

## Sheet: Table S7
Table S&: Key SNPs and their allelic effects for haplotype analysis
chr3B_735416309	RL_TOL	chr5A_639115931	SL_Mean	chr1B_4329347	FRSWR_LN	chr7B_270480487	FRSWR_LN	chr2A_164500047	DSBAE_NN	chr1B_3576292	FRBAE_LN
AA	-26.6	GG	44.8	NN	0.366046	CC	0.366	TT	0.131	NN	0.26796
TT	-18.2	GG	41.4	GG	0.441624	TT	0.442	TT	0.051	CC	0.306338
NN	-25	GG	47.5	AA	0.340841	TT	0.341	TT	0.055	AA	0.616541
AA	-20.5	GG	26.6	NN	0.858469	CC	0.858	TT	0.06	CC	0.461923
AA	-36.2	GG	42.7	GG	0.461538	CC	0.462	TT	0.047	CC	0.315789
TT	-40.1	GG	45.3	AA	0.729323	TT	0.729	TT	0.025	AA	0.421739
AA	-22.9	GG	32	AA	0.392265	CC	0.392	TT	0.066	AA	0.281746
AA	-54.4	GG	44.8	GG	0.82287	CC	0.823	TT	0.051	CC	0.451415
AA	-8.7	GG	37.6	AA	0.312102	TT	0.312	TT	0.062	AA	0.237864
AA	-15	GG	48	GG	0.1625	CC	0.163	TT	0.068	CC	0.139785
TT	-30.6	GG	54	AA	0.617561	NN	0.618	TT	0.062	AA	0.381785
AA	-27.6	GG	41.1	GG	0.813785	CC	0.814	TT	0.06	CC	0.448667
AT	-8.1	GG	49.1	GG	0.125	CC	0.125	TT	0.057	CC	0.111111
TT	-32.5	GG	47.5	GG	1.1996	CC	1.2	TT	0.065	CC	0.545372
TT	-7.9	GG	51	GG	0.567485	CC	0.567	TT	0.058	CC	0.362035
NN	-35.1	GG	31.3	GG	0.725806	TT	0.726	TT	0.062	CC	0.420561
AA	-13.1	GG	33	GG	0.466371	CC	0.466	TT	0.058	CC	0.0934296
NN	-10.5	GG	38.2	GG	0.915441	NN	0.915	TT	0.058	CC	0.477927
AA	-40.6	GG	48.8	AA	0.733728	NN	0.734	TT	0.063	AA	0.423208
AA	-11.1	GG	38.2	GG	0.747331	CC	0.747	TT	0.065	AA	0.427699
AA	-19.2	GG	53.3	AA	1.22436	CC	1.224	TT	0.062	AA	0.550432
TT	-4.4	GG	59.9	AA	1.18841	TT	1.188	TT	0.066	AA	0.543046
AA	-19.2	GG	52.7	AA	0.55205	CC	0.552	TT	0.059	AA	0.355691
AA	-8.1	GG	45.9	AA	0.252396	NN	0.252	TT	0.064	AA	0.201531
AA	-6.4	GG	32.1	AA	0.825737	CC	0.826	TT	0.064	AA	0.452276
AA	-24	GG	37.9	AA	0.667339	NN	0.667	TT	0.071	AA	0.400242
TT	-23.9	AA	49.6	AA	1.63636	NN	1.636	TT	0.065	AA	0.62069
AA	-36.4	GG	50.2	AA	0.275109	CC	0.275	TT	0.073	AA	0.215753
NN	-21.7	GG	59	GG	0.191667	CC	0.192	TT	0.073	CC	0.160839
AA	-26	GG	49.1	AA	0.399274	NN	0.399	TT	0.068	AA	0.285344
NN	-10.1	GG	45.7	AA	0.582474	TT	0.582	TT	0.071	AA	0.368078
AA	-30.6	GG	49.2	AA	0.957237	CC	0.957	TT	0.071	AA	0.489076
AA	-24.1	GG	45	GG	0.248751	CC	0.249	TT	0.072	AA	0.1992
AA	-38.1	GG	53.8	GG	0.665685	CC	0.666	TT	0.093	CC	0.399646
AA	-9	GG	40.7	GG	0.601078	NN	0.601	TT	0.067	NN	0.375421
AA	-27	GG	60.9	AA	0.508217	CC	0.508	TT	0.068	NN	0.336966
AA	-35.3	GG	47.8	AA	0.448833	NN	0.449	TT	0.072	AA	0.309789
AA	-26.6	GG	53.2	GA	0.545131	CC	0.545	TT	0.076	AA	0.352806
AA	-12.7	NN	48.5	AA	1.19149	CC	1.191	TT	0.07	NN	0.543689
AA	-26.4	GG	49.7	AA	1.01577	CC	1.016	TT	0.066	NN	0.503912
AA	-33.3	GA	46.4	AA	0.796738	NN	0.797	TT	0.07	AA	0.375667
AA	-33.3	GG	39.9	AA	1.26199	CC	1.262	TT	0.066	AA	0.111423
AA	-8.8	GG	40.3	AA	1.30095	CC	1.301	TT	0.07	AA	0.565396
AA	-29.2	GG	38.6	GG	0.872685	CC	0.873	TT	0.07	CC	0.466007
AA	-28.3	GG	43.8	GG	0.712803	CC	0.713	TT	0.065	CC	0.416162
TT	-23.5	GG	37.7	GG	1.00298	CC	1.003	TT	0.071	CC	0.500743
AA	-19.4	GG	42.7	GG	0.667857	CC	0.668	TT	0.12	CC	0.400428
NN	-22	GG	39.8	GG	0.841635	CC	0.842	TT	0.114	CC	0.457004
AA	-23.8	GG	52.1	GG	0.425837	CC	0.426	TT	0.124	CC	0.298658
AA	-24	GG	50.9	GG	0.309045	CC	0.309	TT	0.136	CC	0.236084
AA	-21.8	GG	49.5	GG	0.931868	CC	0.932	TT	0.124	CC	0.482366
TT	-33.9	GG	53.7	GG	1.18584	CC	1.186	TT	0.124	CC	0.54251
AA	-39	GG	44.4	AA	0.440542	CC	0.441	TT	0.055	CC	0.616
AA	-14.4	GG	44.7	GG	0.669216	CC	0.669	TT	0.114	CC	0.400916
NN	-40.2	GG	51	GG	0.960265	NN	0.96	TT	0.122	CC	0.489865
AA	-23.8	GG	45.7	GG	0.26484	CC	0.265	TT	0.126	CC	0.209386
AA	-46.9	GG	50.2	NN	0.433809	CC	0.434	TT	0.131	CC	0.302557
AA	-26.2	GG	49.9	GG	1.05263	CC	1.053	TT	0.129	CC	0.512821
NN	-32.4	GG	40.3	GG	2.01446	CC	2.014	TT	0.022	CC	0.668265
AA	-21.7	GG	47.1	GG	0.369963	CC	0.37	TT	0.126	CC	0.270053
AA	-31.4	GG	46.5	GG	0.75	CC	0.75	TT	0.123	CC	0.428571
AA	-42.1	GG	50.7	GG	0.346535	CC	0.347	TT	0.124	CC	0.257353
AA	-37.2	GG	52.6	GG	0.354232	CC	0.354	TT	0.123	CC	0.261574
NN	-45.1	GG	56.2	GG	0.646067	CC	0.646	TT	0.125	CC	0.392491
AA	-45.2	GG	46.2	GG	1.0314	CC	1.031	TT	0.038	CC	0.507729
AA	-27.7	GG	51.7	GG	0.95297	CC	0.953	TT	0.123	CC	0.487959
AA	-37.4	GG	46.3	AA	0.216106	CC	0.216	TT	0.037	AA	0.615385
AA	-28.5	GG	47.4	GG	0.587558	CC	0.588	TT	0.111	CC	0.370102
AA	-44.8	GG	41.5	AA	0.457098	CC	0.457	TT	0.141	AA	0.313704
AA	-42.6	GG	56.8	AA	0.348485	CC	0.348	TT	0.142	AA	0.258427
AA	-50.4	GG	47.3	GG	0.879699	NN	0.88	TT	0.15	CC	0.468
AA	-45.3	GG	44.9	GG	0.436252	CC	0.436	TT	0.147	CC	0.303743
AA	-27.6	AA	45.8	AA	0.987539	CC	0.988	TT	0.148	AA	0.496865
AA	-41.2	GG	48.2	GG	0.33518	CC	0.335	TT	0.151	CC	0.251037
AA	-60.9	GG	45.1	AA	1.05594	TT	1.056	TT	0.141	AA	0.513605
AA	-26.4	AA	43.5	AA	0.724615	NN	0.725	TT	0.147	AA	0.420161
AA	-36.9	GG	46.8	AA	0.661699	CC	0.662	TT	0.151	AA	0.398206
AA	-34.6	GG	41.2	GG	0.574051	CC	0.574	TT	0.151	CC	0.364697
TT	-49	GG	38.6	AA	1.73191	CC	1.732	TT	0.153	AA	0.633956
AA	-27.9	GG	35.7	AA	0.741935	CC	0.742	TT	0.153	AA	0.425926
AA	-14.1	GG	49.2	AA	0.916071	CC	0.916	TT	0.15	AA	0.478099
AA	-48.4	GG	49.9	GG	1.02847	CC	1.028	TT	0.148	CC	0.507018
TT	-10.8	GG	33.3	GG	0.813725	CC	0.814	TT	0.155	CC	0.448649
TT	-8.7	GG	45.1	GG	0.158898	CC	0.159	TT	0.152	CC	0.137112
AA	-52.8	GG	43.9	AA	0.850515	CC	0.851	TT	0.057	CC	0.45961
AA	-21.4	GG	48.4	GG	1.12057	CC	1.121	TT	0.046	CC	0.528428
AA	-48.8	NN	48.5	GG	0.696252	CC	0.696	TT	0.058	CC	0.410465
AA	-38.4	GG	50.1	AA	0.424746	CC	0.425	TT	0.057	AA	0.642424
NN	-12.6	GG	47.8	GG	0.608586	CC	0.609	TT	0.057	CC	0.378336
AA	-43.2	GG	54.2	GG	0.26484	CC	0.265	TT	0.054	CC	0.209386
AA	-29.1	GG	43.1	AA	0.754198	CC	0.754	TT	0.058	AA	0.429939
AA	-28.6	GG	51.5	GG	0.389956	CC	0.39	TT	0.056	CC	0.280553
AA	-27.5	GG	43.2	GG	0.414913	TT	0.415	TT	0.058	CC	0.293243
AA	-41.2	GG	44.7	GG	0.235012	NN	0.235	TT	0.057	CC	0.190291
AA	-32.5	GG	54.8	AA	0.240196	TT	0.24	TT	0.054	AA	0.193676
TT	-35.7	GG	43.8	AA	0.843284	CC	0.843	TT	0.058	AA	0.45749
AA	-20.8	GG	49.5	AA	0.783465	CC	0.783	TT	0.06	AA	0.439294
AA	-32.5	GG	50.1	AA	0.212185	TT	0.212	TT	0.058	AA	0.175043
AT	-31.4	GG	51.8	AA	0.219723	NN	0.22	TT	0.059	AA	0.180142
AA	-24.9	GG	50.6	AA	0.181261	CC	0.181	TT	0.059	AA	0.153447
AA	-19.9	GG	41	GG	0.508167	CC	0.508	TT	0.059	CC	0.336943
AA	-22.1	GG	50.1	GG	0.425325	CC	0.425	TT	0.058	CC	0.298405
AA	-68.2	GG	49.1	GG	0.244944	CC	0.245	TT	0.055	CC	0.196751
AA	-11.3	GG	38	AA	0.196106	TT	0.196	TT	0.058	AA	0.163953
AA	-24.6	GG	46.7	GG	0.0951009	CC	0.095	TT	0.059	CC	0.0868421
AA	-46.1	GG	47	NN	0.322493	CC	0.322	TT	0.059	CC	0.243852
AA	-16	GG	47.7	GG	0.0867971	CC	0.087	TT	0.057	CC	0.079865
TT	-21.3	GG	44.8	AA	0.76	CC	0.76	TT	0.058	AA	0.431818
AA	-46.5	GG	45.9	GG	0.224165	CC	0.224	TT	0.053	CC	0.183117
NN	-36.5	GG	40.1	GG	0.361564	TT	0.362	TT	0.194	CC	0.26555
NN	-51.8	GG	46.9	AA	0.78673	CC	0.787	TT	0.198	AA	0.440318
TT	-48.7	GG	51.6	AA	0.264388	TT	0.264	TT	0.186	AA	0.209104
AT	-34.1	GG	42.8	AA	0.169697	TT	0.17	TT	0.179	AA	0.145078
TT	-49.6	GG	46.5	AA	0.36044	TT	0.36	TT	0.175	AA	0.264943
TT	-27	GG	41	AA	0.510163	TT	0.51	TT	0.184	AA	0.33782
TT	-45	GG	45.9	AA	0.922667	TT	0.923	NN	0.179	AA	0.479889
AA	-28.4	GG	50.8	GG	0.129032	CC	0.129	TT	0.175	CC	0.114286
AA	-44.6	GG	46.7	GG	0.415671	CC	0.416	TT	0.186	CC	0.293621
AA	-43.8	GG	54.8	AA	0.262341	NN	0.262	TT	0.186	AA	0.207821
AA	-46.1	GG	53.1	GG	0.391949	NN	0.392	TT	0.188	CC	0.281583
AA	-35.2	GG	49.4	GG	0.421927	CC	0.422	TT	0.182	CC	0.296729
AA	-36.8	GG	39.3	AA	0.409274	TT	0.409	TT	0.184	AA	0.290415
AA	-42.8	GG	47.7	AA	0.756598	CC	0.757	CC	0.177	AA	0.430718
AA	-36.3	GG	40	GG	0.165012	TT	0.165	TT	0.143	CC	0.14164
TT	-33.3	GG	54.5	GG	0.713287	NN	0.713	TT	0.187	CC	0.416327
TT	-54.3	GG	42.1	GG	0.604356	NN	0.604	TT	0.187	CC	0.376697
AA	-64	GG	54.8	GG	0.230887	NN	0.231	TT	0.186	CC	0.187578
AA	-62	GG	57	GG	0.865019	NN	0.865	TT	0.192	CC	0.463812
AA	-29.7	GG	65.5	GG	0.145519	CC	0.146	TT	0.091	CC	0.127033
AA	-58.1	GG	56.5	GG	0.933071	CC	0.933	TT	0.088	CC	0.482688
TT	-64.5	GG	52	GG	0.926316	NN	0.926	TT	0.094	CC	0.480874
TT	-43.2	GG	58.1	GG	0.605485	CC	0.605	TT	0.092	CC	0.377135
AA	5.5	GG	54.1	GG	0.44898	NN	0.449	TT	0.086	CC	0.309859
AA	-10.5	GG	58.5	GG	0.208158	CC	0.208	TT	0.09	CC	0.172293
AA	-36.2	GG	50.2	GG	0.871397	CC	0.871	TT	0.089	CC	0.46564
TT	-64.4	GG	62	GG	0.354037	CC	0.354	TT	0.086	CC	0.261468
TT	-57.5	GG	63.4	GG	0.626394	CC	0.626	TT	0.092	CC	0.385143
AA	-45.5	GG	51.7	GG	0.724066	CC	0.724	TT	0.091	CC	0.419976
AA	-36.5	GG	59.8	GG	0.250836	NN	0.251	TT	0.094	CC	0.200535
AA	-53.4	GG	60.7	GG	0.333333	CC	0.333	TT	0.089	CC	0.25
TT	-5.2	GG	53.5	GG	0.196159	CC	0.196	TT	0.084	CC	0.163991
TT	-51.5	GG	57.5	GG	0.699422	CC	0.699	TT	0.088	CC	0.411565
AA	-26.8	GG	51.9	GG	0.126822	CC	0.127	TT	0.084	CC	0.112549
TT	-74	GG	52.4	GG	0.225049	CC	0.225	TT	0.091	CC	0.183706
NN	-36	GG	53.6	GG	0.421846	NN	0.422	TT	0.089	CC	0.296689
AA	-47	GG	54.8	GG	0.802444	CC	0.802	TT	0.087	CC	0.445198
AA	-57.4	GG	56.8	AA	1.65195	CC	1.652	TT	0.089	AA	0.622919
AA	-14.7	GG	51.8	GG	0.619952	NN	0.62	TT	0.087	CC	0.382698
AA	-74.3	GG	56.8	GG	0.0958904	NN	0.096	TT	0.089	CC	0.0875
TT	-9.4	GG	47	GG	0.19398	CC	0.194	TT	0.084	AC	0.162465
AA	-54.8	GG	53.6	AA	0.184874	CC	0.185	TT	0.133	AA	0.156028
TT	-48	GG	58.9	AA	0.316583	CC	0.317	TT	0.13	AA	0.240458
TT	-48.7	GG	49.3	AA	0.100982	CC	0.101	TT	0.131	AA	0.0917197
AA	-44.3	GG	49	AA	0.277574	CC	0.278	TT	0.132	AA	0.217266
TT	-35.7	GG	54.7	GA	1.20611	NN	1.206	CC	0.127	AA	0.546713
TT	-45.3	GG	47.9	GG	0.812766	TT	0.813	TT	0.129	NN	0.448357
NN	-61.7	AA	42.4	AA	0.309717	CC	0.31	TT	0.134	AA	0.236476
AA	-35.8	GG	41.1	AA	0.250639	TT	0.251	TT	0.128	AA	0.200409
AA	-43.1	GG	43.5	AA	0.153968	NN	0.154	TT	0.128	AA	0.133425
TT	-11.1	GG	42.1	AA	0.427935	TT	0.428	TT	0.131	AA	0.299688
TT	-23.7	GG	43.2	AA	0.155477	TT	0.155	TT	0.238	AA	0.134557
AA	-32.3	GG	48.4	AA	0.635417	CC	0.635	TT	0.13	AA	0.388535
AA	-31.7	GG	43.9	AA	0.169369	CC	0.169	TT	0.128	AA	0.144838
AA	-31.6	GG	36.4	AA	0.209436	NN	0.209	TT	0.135	AA	0.173168
AA	-62.4	GG	45.4	AA	0.544365	NN	0.544	TT	0.133	AA	0.352484
AA	-24.3	GG	51.4	AA	0.23913	CC	0.239	TT	0.129	AA	0.192982
TT	-12.8	GG	41.2	AA	0.237201	CC	0.237	TT	0.123	AA	0.191724
AA	-19	GG	48.1	AA	0.171975	TT	0.172	TT	0.137	AA	0.146739
TT	-44.8	GG	51.7	AA	0.211213	CC	0.211	TT	0.132	AA	0.174381
TT	-13.2	GG	49	AA	0.685981	CC	0.686	TT	0.127	AA	0.406874
AA	-27.9	GG	52.3	AA	0.860656	CC	0.861	TT	0.13	AA	0.462555
AA	-31.8	GG	52.3	AA	0.883281	TT	0.883	TT	0.133	AA	0.469012
TT	-18.6	GG	53.2	GG	0.152542	CC	0.153	TT	0.124	CC	0.132353
AA	-43.8	GG	52.6	AA	1.03188	TT	1.032	TT	0.118	AA	0.507845
AA	-18.8	GG	44.1	AA	1.17251	CC	1.173	TT	0.143	AA	0.539704
AA	-30.6	GG	59.7	AA	0.221837	CC	0.222	TT	0.135	AA	0.18156
AA	-19.6	GG	49	GG	0.213425	CC	0.213	TT	0.187	CC	0.175887
AA	-28.8	GG	50.7	AA	0.672098	TT	0.672	TT	0.185	AA	0.401949
TT	-27.5	GG	54	AA	0.258065	TT	0.258	TT	0.18	AA	0.205128
AA	-25.5	GG	50.6	AA	0.251645	CC	0.252	TT	0.178	AA	0.201051
AA	-23.1	GG	44.7	AA	0.19965	TT	0.2	TT	0.189	AA	0.166423
AA	-40.8	GG	43.9	AA	0.345494	TT	0.345	TT	0.187	AA	0.256778
AA	-40.7	GG	57.2	AA	0.843031	TT	0.843	TT	0.183	AA	0.457416
AA	-13.1	GG	48.9	GG	0.298319	TT	0.298	TT	0.181	CC	0.229773
AA	-38.2	GG	51.2	AA	0.296173	CC	0.296	CC	0.164	AA	0.228498
TT	-27.1	AA	52.6	AA	0.261905	NN	0.262	TT	0.168	AA	0.207547
TT	-27.9	GG	52.9	GG	0.681298	CC	0.681	TT	0.189	CC	0.405221
AA	-7	GG	52.4	AA	1.33425	CC	1.334	TT	0.176	AA	0.571596
AA	-28.3	GG	52.1	GG	0.545283	CC	0.545	TT	0.171	CC	0.352869
AA	-36.1	GG	62.1	GG	0.131173	CC	0.131	TT	0.175	CC	0.115962
AA	-38.1	GG	50.3	AA	0.169811	CC	0.17	TT	0.191	AA	0.145161
AA	-26.3	GG	50.3	AA	0.614796	CC	0.615	TT	0.184	AA	0.380727
AA	-26.3	GG	49.5	AA	0.446003	CC	0.446	TT	0.172	AA	0.308438
AA	-25.8	GG	49.3	AA	0.301705	TT	0.302	TT	0.17	AA	0.646141
AA	-49.3	GG	44.1	AA	0.105263	CC	0.105	CC	0.186	AA	0.0952381
NN	-43.3	GG	48.4	AA	0.153543	CC	0.154	TT	0.175	AA	0.133106
AA	-33.9	GG	40	NN	0.234932	NN	0.235	TT	0.179	CC	0.190239
AA	-12.8	GG	49.6	AA	0.903382	CC	0.903	CC	0.188	AA	0.474619
AA	-30	GG	41.6	GG	0.910305	CC	0.91	TT	0.194	CC	0.476523
AA	-11	GG	55.2	GG	0.153986	CC	0.154	TT	0.197	AA	0.133438
AA	-32.1	GG	40.4	GG	0.340206	CC	0.34	TT	0.192	CC	0.253846
TT	-19.2	GG	47.2	AA	1.02568	CC	1.026	TT	0.172	AA	0.50634
AA	-16.8	GG	39.9	GG	0.222433	CC	0.222	TT	0.174	CC	0.18196
AA	-26	GG	44	GG	0.859794	NN	0.86	TT	0.174	AA	0.462306
AA	-13.4	GG	51.2	GG	0.479204	NN	0.479	TT	0.17	CC	0.323961
AA	-8.6	AA	40	GG	0.0881567	NN	0.088	TC	0.172	NN	0.0810147
AA	2.6	GG	55.6	GG	0.181672	CC	0.182	TT	0.176	NN	0.153741
AA	-9.5	GG	50.3	AA	0.22898	CC	0.229	TT	0.159	AA	0.186317
AA	-17	GG	52.5	GG	0.0456731	CC	0.046	CC	0.173	CC	0.858994
NN	-13.9	GG	43.3	AA	0.140973	CC	0.141	TT	0.175	NN	0.123555
AA	-27.3	GG	46.3	AA	0.188742	CC	0.189	TT	0.169	NN	0.158774
AA	-15.9	GG	42.6	AA	0.963107	CC	0.963	TT	0.167	AA	0.490603
AA	-4.7	GG	55.8	AA	0.347722	CC	0.348	TT	0.154	NN	0.258007
AA	-26.7	GG	50.5	GG	0.328729	CC	0.329	TT	0.181	CC	0.247401
AA	-23.3	GG	48	GG	0.568984	CC	0.569	TT	0.169	CC	0.362645
AA	-23.5	AA	58.5	GG	0.186047	NN	0.186	TT	0.178	CC	0.156863
AA	-22.8	GG	50.1	AA	0.714674	CC	0.715	TT	0.167	AA	0.416799
AA	-13.5	GG	53.4	GA	0.147303	CC	0.147	TT	0.163	AA	0.128391
TT	-9.3	GG	53.7	GG	0.191126	CC	0.191	TT	0.172	CC	0.160458
TT	-27.1	GG	50.1	GG	0.337823	CC	0.338	TT	0.165	CC	0.252517
AA	-14.6	GG	43.3	GG	0.262115	CC	0.262	TT	0.157	CC	0.207679
AA	4.1	GG	58.6	GG	0.0238532	CC	0.024	TT	0.16	CC	0.597534
AA	-8	GG	56.4	GG	1.02752	NN	1.028	TT	0.163	CC	0.506787
TT	-18.9	GG	46.3	GG	0.514124	CC	0.514	TT	0.081	CC	0.339552
AA	1	GG	57.5	AA	0.219321	NN	0.219	TT	0.076	AC	0.179872
AA	-28.2	GG	46.2	GG	0.131994	CC	0.132	TT	0.079	CC	0.116603
TT	-35.3	GG	46.7	GG	0.894825	CC	0.895	TT	0.08	CC	0.472247
AA	1.9	AA	57.7	GG	0.205663	CC	0.206	TT	0.069	CC	0.170581
AA	-25.7	AA	51.8	GG	0.0349265	CC	0.035	TT	0.08	CC	0.0337478
AA	-28.3	AA	44.9	GG	0.290064	CC	0.29	TT	0.081	CC	0.224845
AA	1.6	AA	58.5	GG	0.274363	CC	0.274	TT	0.079	CC	0.215294
AA	-28.6	AA	34.4	GG	0.887295	CC	0.887	TT	0.039	CC	0.470141
AA	-12.6	GG	52	GG	0.371601	CC	0.372	TT	0.073	CC	0.270925
AA	-4.2	AA	54.1	GG	0.315143	NN	0.315	TT	0.073	CC	0.239627
AA	-11.8	GG	47.9	GG	0.161859	CC	0.162	TT	0.08	CC	0.13931
TT	-17.2	GG	42.7	GG	0.511513	NN	0.512	TT	0.079	CC	0.338411
AA	-9.8	GG	42.5	GG	0.813199	NN	0.813	TT	0.077	CC	0.448489
TT	-16.8	GG	55.8	GG	0.953301	CC	0.953	TT	0.079	CC	0.488046
TT	-39.2	GG	50.2	GG	0.151961	CC	0.152	TT	0.086	CC	0.131915
AA	-9.6	GG	47.7	GG	0.104828	NN	0.105	TT	0.086	CC	0.0948814
TT	-9.6	GG	47	NN	0.304189	CC	0.304	TT	0.085	CC	0.23324
AA	-23.9	GG	42.5	GG	0.0995261	CC	0.1	TT	0.086	CC	0.0905172
AA	-18.2	GG	41.7	GG	1.0781	CC	1.078	TT	0.084	CC	0.51879
AA	-43.1	GG	50	GG	0.383399	CC	0.383	TT	0.083	CC	0.277143
NN	-10.4	GG	49.2	GG	0.652778	CC	0.653	TT	0.085	CC	0.394958
AA	-19.3	GG	51.1	GG	0.752495	CC	0.752	TT	0.083	CC	0.429385
NN	-18.3	GG	48.9	GG	0.288401	CC	0.288	TT	0.084	CC	0.223844
AA	20.5	GG	55.7	NN	0.0878701	CC	0.088	TT	0.185	CC	0.0807726
AA	-19.7	GG	57.8	GG	0.856187	CC	0.856	TT	0.188	CC	0.461261
AA	-14.6	GG	56.6	AA	0.898305	NN	0.898	TT	0.182	AA	0.473214
AA	-18.4	GG	58.9	GG	0.364668	CC	0.365	TT	0.184	CC	0.267221
AA	-16.2	GG	57.5	GG	0.688	CC	0.688	TT	0.182	CC	0.407583
AT	-12.2	GG	58.5	GG	0.843636	CC	0.844	TT	0.181	CC	0.457594
AA	0.9	GG	52	GA	0.121265	CC	0.121	TT	0.181	AC	0.10815
TT	5.9	GG	56.7	GG	0.11747	NN	0.117	TT	0.182	CC	0.105121
AA	-32.7	GG	60.6	GG	0.398707	CC	0.399	TT	0.187	CC	0.285054
AA	-1.5	GG	60.8	GG	0.551122	NN	0.551	TT	0.174	CC	0.355305
AA	-1.5	GG	56.5	GG	0.259259	CC	0.259	TT	0.176	CC	0.205882
TT	-1.9	GG	60.4	GG	1.25673	CC	1.257	TT	0.185	CC	0.556881
TT	22.3	GG	63.2	GG	0.103022	CC	0.103	CC	0.17	CC	0.0933998
NN	-28.2	GG	55	GG	0.711297	CC	0.711	TT	0.187	CC	0.415648
NN	12.2	GG	60.7	GG	0.383051	CC	0.383	TT	0.185	CC	0.276961
AA	-16.1	GG	65.6	GG	0.688109	CC	0.688	TT	0.185	CC	0.407621
AA	-5.2	GG	48.6	GG	0.789969	CC	0.79	TT	0.185	CC	0.441331
AA	-45.1	GG	43.8	GG	0.793367	CC	0.793	TT	0.184	CC	0.44239
AA	2.7	GG	59	GG	0.284685	CC	0.285	TT	0.183	CC	0.221599
AA	7.7	GG	53.9	GG	0.258845	CC	0.259	TT	0.174	CC	0.205621
AA	-2.2	GG	67	GG	0.629098	CC	0.629	TT	0.181	CC	0.386164
AA	-6.3	GG	56.1	GG	0.133431	CC	0.133	TT	0.186	CC	0.117723
AA	-8.1	GG	45.2	GG	0.113731	CC	0.114	TT	0.042	CC	0.102117
AA	-40.1	GG	49.5	GG	0.947368	CC	0.947	TT	0.043	CC	0.486486
NN	-23.3	GG	54.8	GG	0.2049	CC	0.205	TT	0.043	CC	0.170055
AA	-20.1	GG	63.6	GG	1.11712	CC	1.117	TT	0.043	CC	0.52766
AA	-21.9	GG	46.4	GG	0.177033	CC	0.177	TT	0.043	CC	0.150407
NN	-10.1	GG	49	GG	0.332536	CC	0.333	TT	0.039	CC	0.249551
AA	-23.3	GG	47.8	GG	0.951456	TT	0.951	TT	0.042	CC	0.487562
TT	-40.7	GG	51.3	GG	1.03503	CC	1.035	TT	0.041	CC	0.508606
NN	-27.1	GG	47.7	AA	0.168103	CC	0.168	TT	0.043	AA	0.143911
NN	-52.4	AA	58.8	AA	0.184385	CC	0.184	TT	0.043	AA	0.15568
AA	-19.3	GG	46.1	AA	0.818182	CC	0.818	CC	0.039	AA	0.45
AA	-4.5	AA	38.1	AA	0.410526	NN	0.411	TT	0.112	AA	0.291045
AA	14	GG	41.1	AA	0.129597	CC	0.13	TT	0.092	CC	0.114729
AA	7.3	AA	45.2	AA	0.14496	NN	0.145	TT	0.097	AA	0.126607
AA	-2.6	AA	41.1	NN	1.10337	NN	1.103	TT	0.108	AA	0.524571
AA	-10.7	GG	49.2	NN	0.590129	NN	0.59	TT	0.11	CC	0.37112
AA	-54.9	AA	44.8	GG	0.770142	CC	0.77	TT	0.108	AA	0.435074
AA	-3.6	GG	43.8	AA	0.510673	CC	0.511	TT	0.101	AA	0.338043
AA	-12.9	AA	47	GG	0.386581	NN	0.387	TT	0.098	AA	0.278802
AA	-19.2	AA	54.6	GG	0.516807	NN	0.517	TT	0.07	AA	0.34072
AA	1.7	GG	44.7	GG	0.422414	CC	0.422	CC	0.084	NN	0.29697
AA	-18.1	GG	43.8	GG	0.909326	CC	0.909	TT	0.085	CC	0.476255
TT	22.9	GG	45	GG	0.232472	CC	0.232	TT	0.099	CC	0.188623
AA	4.6	GG	45	AA	0.404399	CC	0.404	TT	0.086	CC	0.287952
AA	-26.1	GG	47.5	AA	1.41582	CC	1.416	TT	0.078	AA	0.586062
TT	-12.1	GG	45.2	AA	0.262774	CC	0.263	TT	0.091	AA	0.208092
AA	-11.7	GG	44.6	AA	0.185801	CC	0.186	TT	0.085	AA	0.156688
AA	-14.4	AA	57.4	GG	0.0875179	CC	0.088	TT	0.034	CC	0.0804749
AA	-10.7	GG	50.6	GG	0.222826	CC	0.223	TT	0.091	CC	0.182222
TT	-26.9	GG	45.4	GG	0.393939	CC	0.394	TT	0.082	CC	0.282609
AA	-24.1	GG	44.5	GG	0.453846	CC	0.454	TT	0.09	CC	0.312169
AA	-15.6	GG	48.9	AA	0.831655	CC	0.832	TT	0.094	AA	0.454046
NN	-12.6	GG	51.1	AA	0.333333	CC	0.333	TT	0.089	AA	0.25
AA	-32.4	GG	49.1	AA	0.35049	CC	0.35	TT	0.09	AA	0.259528
AA	-22.3	GG	40.2	AA	0.131783	CC	0.132	TT	0.08	AA	0.116438
AA	-15.8	GG	46.6	GG	1.11628	CC	1.116	TT	0.089	NN	0.527473
NN	-14.1	GG	30.2	AA	0.511254	CC	0.511	TT	0.098	AA	0.338298
AA	-22.9	GG	42.3	AA	0.711735	TT	0.712	TT	0.094	AA	0.415797
NN	7.7	GG	48.5	AA	0.663415	CC	0.663	TT	0.091	AA	0.398827
